# Supplementary material for: Transcriptome analysis of peripheral whole blood identifies crucial lncRNAs implicated in childhood asthma
Source: BMC Med Genomics. 2020 Sep 18;13:136. doi: 10.1186/s12920-020-00785-y (PMC7501638; doi:10.1186/s12920-020-00785-y)
Supplement: Supplementary file 4 — Additional file 4: Table S4. Location of novel identified lncRNAs. [file 12920_2020_785_MOESM4_ESM.xlsx]

## Sheet: Sheet1
Table S4. Location of novel identified lncRNAs
Id	Position
MSTRG.1.1	1: 10001-10413
MSTRG.62.1	1: 1022597-1022888
MSTRG.143.1	1: 3648206-3648412
MSTRG.169.1	1: 6386934-6387309
MSTRG.201.1	1: 7890101-7890500
MSTRG.202.5	1: 7940242-7940737
MSTRG.203.1	1: 7938340-7938720
MSTRG.209.1	1: 8025754-8025994
MSTRG.221.1	1: 8439249-8439559
MSTRG.223.1	1: 8484807-8485021
MSTRG.226.1	1: 8519889-8520117
MSTRG.227.1	1: 8537195-8537700
MSTRG.228.1	1: 8563158-8563434
MSTRG.229.1	1: 8567325-8567664
MSTRG.230.1	1: 8575611-8575865
MSTRG.232.1	1: 8594256-8594601
MSTRG.233.1	1: 8595577-8595896
MSTRG.234.1	1: 8604113-8604315
MSTRG.235.1	1: 8618191-8618410
MSTRG.236.1	1: 8620775-8621181
MSTRG.238.1	1: 8632697-8632909
MSTRG.239.1	1: 8633993-8634241
MSTRG.240.1	1: 8641550-8641810
MSTRG.241.1	1: 8714373-8714685
MSTRG.251.1	1: 9122574-9122850
MSTRG.262.6	1: 9744064-9744281
MSTRG.263.1	1: 9748219-9748503
MSTRG.291.1	1: 10673388-10673610
MSTRG.314.1	1: 11909581-11909811
MSTRG.317.1	1: 11908268-11908685
MSTRG.331.1	1: 12623347-12623594
MSTRG.335.1	1: 13666021-13666467
MSTRG.338.16	1: 13794718-13795490
MSTRG.389.1	1: 15959676-15960948
MSTRG.401.1	1: 16683146-16684495
MSTRG.424.1	1: 16895369-16895628
MSTRG.428.1	1: 16917104-16917408
MSTRG.430.1	1: 17234372-17234608
MSTRG.436.1	1: 17620197-17620464
MSTRG.438.1	1: 17636374-17636705
MSTRG.439.1	1: 17663490-17663884
MSTRG.502.1	1: 22455082-22455706
MSTRG.503.1	1: 22464885-22465114
MSTRG.523.3	1: 23637587-23637932
MSTRG.529.1	1: 23775426-23775703
MSTRG.544.8	1: 24427407-24427861
MSTRG.544.9	1: 24429332-24429897
MSTRG.550.1	1: 24544724-24545011
MSTRG.554.1	1: 24857242-24857701
MSTRG.556.1	1: 24872885-24873488
MSTRG.564.1	1: 25027649-25027926
MSTRG.597.1	1: 26238993-26239396
MSTRG.598.1	1: 26258338-26258589
MSTRG.615.1	1: 26860293-26860552
MSTRG.616.1	1: 26862223-26862500
MSTRG.649.1	1: 27606657-27606956
MSTRG.665.1	1: 27829926-27830226
MSTRG.677.1	1: 28020827-28021610
MSTRG.678.1	1: 28027062-28027555
MSTRG.679.1	1: 28031445-28031772
MSTRG.681.1	1: 28045499-28045801
MSTRG.682.1	1: 28056954-28057191
MSTRG.683.1	1: 28071208-28071570
MSTRG.693.1	1: 28144868-28145181
MSTRG.696.1	1: 28199661-28199916
MSTRG.710.1	1: 28421860-28422259
MSTRG.714.1	1: 28459868-28460082
MSTRG.715.1	1: 28467332-28467899
MSTRG.716.1	1: 28471568-28471921
MSTRG.718.1	1: 28483263-28483517
MSTRG.735.1	1: 28776024-28776243
MSTRG.752.1	1: 31054181-31055305
MSTRG.753.1	1: 31482446-31483435
MSTRG.794.1	1: 32618534-32618856
MSTRG.812.1	1: 33143875-33144133
MSTRG.844.1	1: 35480133-35480442
MSTRG.845.1	1: 35503558-35503866
MSTRG.851.1	1: 35551821-35552024
MSTRG.855.1	1: 35593442-35593724
MSTRG.857.1	1: 35620958-35621772
MSTRG.862.19	1: 36034414-36035310
MSTRG.864.1	1: 35902717-35902997
MSTRG.869.1	1: 35998061-35998273
MSTRG.870.1	1: 35998844-35999104
MSTRG.871.1	1: 36024953-36025166
MSTRG.885.1	1: 36450641-36451148
MSTRG.905.1	1: 37838212-37838415
MSTRG.913.1	1: 37991947-37992352
MSTRG.916.1	1: 38441029-38441372
MSTRG.917.1	1: 38442702-38442958
MSTRG.936.1	1: 39809097-39809375
MSTRG.959.1	1: 40153031-40153417
MSTRG.981.1	1: 40686176-40686376
MSTRG.994.4	1: 41624447-41624716
MSTRG.998.1	1: 41657284-41657841
MSTRG.999.1	1: 41659141-41659514
MSTRG.1004.1	1: 41791843-41792048
MSTRG.1009.1	1: 42455065-42455290
MSTRG.1011.1	1: 42462459-42463001
MSTRG.1012.1	1: 42464467-42464863
MSTRG.1018.1	1: 42657725-42657942
MSTRG.1023.1	1: 42706403-42706818
MSTRG.1024.1	1: 42717488-42717731
MSTRG.1025.16	1: 42765486-42765689
MSTRG.1051.1	1: 43649568-43649839
MSTRG.1061.1	1: 43901213-43901435
MSTRG.1062.1	1: 43924610-43924902
MSTRG.1080.1	1: 44739294-44739610
MSTRG.1082.1	1: 44753255-44753699
MSTRG.1096.1	1: 44895177-44895512
MSTRG.1097.1	1: 44930414-44930634
MSTRG.1114.1	1: 45576569-45576786
MSTRG.1123.1	1: 45641059-45641351
MSTRG.1130.1	1: 45999675-46000033
MSTRG.1135.1	1: 46120830-46121045
MSTRG.1151.1	1: 47211672-47212005
MSTRG.1160.1	1: 47258326-47258562
MSTRG.1161.1	1: 47332554-47333198
MSTRG.1167.1	1: 48380337-48380609
MSTRG.1168.1	1: 48401297-48401754
MSTRG.1180.4	1: 50473443-50473651
MSTRG.1181.1	1: 50453757-50454001
MSTRG.1182.1	1: 50456459-50456824
MSTRG.1184.1	1: 50463489-50463841
MSTRG.1185.1	1: 50496025-50496249
MSTRG.1187.1	1: 50514391-50515478
MSTRG.1188.1	1: 50515885-50516106
MSTRG.1189.1	1: 50521202-50522782
MSTRG.1192.1	1: 50634996-50635286
MSTRG.1194.1	1: 50641651-50641943
MSTRG.1195.1	1: 50673326-50673656
MSTRG.1197.1	1: 50684893-50685290
MSTRG.1198.1	1: 50691004-50691217
MSTRG.1200.1	1: 50717225-50717511
MSTRG.1201.1	1: 50727074-50727294
MSTRG.1202.1	1: 50734152-50734362
MSTRG.1205.1	1: 50776083-50776932
MSTRG.1208.1	1: 50823749-50824009
MSTRG.1211.1	1: 50841833-50842396
MSTRG.1215.1	1: 50898276-50899494
MSTRG.1216.1	1: 50902073-50902278
MSTRG.1217.1	1: 50915760-50916006
MSTRG.1218.1	1: 50929338-50929612
MSTRG.1234.1	1: 51403660-51404055
MSTRG.1235.1	1: 51412518-51413255
MSTRG.1245.10	1: 51715009-51715292
MSTRG.1249.1	1: 51722335-51722840
MSTRG.1256.1	1: 51866383-51866618
MSTRG.1275.1	1: 52617633-52617841
MSTRG.1298.1	1: 53054196-53054423
MSTRG.1302.1	1: 53261742-53261975
MSTRG.1320.1	1: 54107729-54107968
MSTRG.1330.1	1: 54827493-54827703
MSTRG.1343.1	1: 58629929-58630641
MSTRG.1351.1	1: 57673157-57673361
MSTRG.1358.1	1: 58244607-58245040
MSTRG.1359.1	1: 58420408-58420777
MSTRG.1360.1	1: 58465538-58465768
MSTRG.1372.12	1: 61094299-61094536
MSTRG.1374.1	1: 61095968-61096235
MSTRG.1375.1	1: 61097587-61097967
MSTRG.1376.1	1: 61102796-61103168
MSTRG.1377.1	1: 61121609-61121989
MSTRG.1378.1	1: 61122335-61122607
MSTRG.1380.1	1: 61134894-61135227
MSTRG.1381.1	1: 61191190-61191395
MSTRG.1383.1	1: 61438433-61438636
MSTRG.1399.1	1: 62583313-62583657
MSTRG.1403.1	1: 62644559-62644833
MSTRG.1420.1	1: 63777983-63779004
MSTRG.1422.1	1: 63818350-63818586
MSTRG.1430.1	1: 64601958-64602168
MSTRG.1447.1	1: 66403067-66403476
MSTRG.1449.1	1: 66445693-66446069
MSTRG.1451.1	1: 65906129-65906361
MSTRG.1453.1	1: 65989510-65989751
MSTRG.1455.1	1: 66051181-66051644
MSTRG.1459.1	1: 66538104-66538494
MSTRG.1462.1	1: 66733065-66733664
MSTRG.1474.1	1: 67341534-67342102
MSTRG.1477.1	1: 67430658-67431058
MSTRG.1497.1	1: 69616998-69617258
MSTRG.1521.1	1: 72105171-72105405
MSTRG.1522.1	1: 72112239-72112474
MSTRG.1523.1	1: 72143288-72143612
MSTRG.1525.1	1: 72191257-72191630
MSTRG.1526.1	1: 72228457-72228662
MSTRG.1530.1	1: 74214002-74214236
MSTRG.1531.1	1: 74221527-74222104
MSTRG.1541.1	1: 76635908-76636137
MSTRG.1546.1	1: 77086501-77086713
MSTRG.1558.1	1: 77780471-77780722
MSTRG.1560.1	1: 77789647-77790219
MSTRG.1561.1	1: 77794198-77794686
MSTRG.1562.1	1: 77809778-77810415
MSTRG.1566.1	1: 77863300-77863668
MSTRG.1578.1	1: 78674130-78674351
MSTRG.1585.1	1: 83161027-83161706
MSTRG.1586.1	1: 83162208-83162646
MSTRG.1587.1	1: 83181046-83181411
MSTRG.1588.1	1: 83399987-83400216
MSTRG.1589.1	1: 83420334-83420579
MSTRG.1591.1	1: 83461367-83461681
MSTRG.1592.1	1: 83497131-83497336
MSTRG.1595.1	1: 83654738-83654952
MSTRG.1596.1	1: 83741038-83741257
MSTRG.1597.1	1: 83742844-83743051
MSTRG.1598.1	1: 83767238-83767455
MSTRG.1601.3	1: 84080143-84080884
MSTRG.1603.1	1: 84119863-84120064
MSTRG.1609.1	1: 84523667-84523959
MSTRG.1615.1	1: 85179358-85179600
MSTRG.1616.1	1: 85197268-85197519
MSTRG.1626.1	1: 85279216-85279423
MSTRG.1631.4	1: 85680354-85680677
MSTRG.1632.1	1: 85681499-85681710
MSTRG.1633.1	1: 85695421-85695670
MSTRG.1634.1	1: 85697163-85698399
MSTRG.1642.1	1: 86696213-86696495
MSTRG.1651.1	1: 86936254-86936511
MSTRG.1652.1	1: 86937175-86937392
MSTRG.1654.1	1: 86946163-86948367
MSTRG.1660.1	1: 86966498-86966836
MSTRG.1662.1	1: 86976028-86976525
MSTRG.1663.1	1: 87004579-87004910
MSTRG.1666.1	1: 87022615-87022862
MSTRG.1667.1	1: 87028529-87028946
MSTRG.1668.1	1: 87038582-87038922
MSTRG.1669.1	1: 87039574-87039901
MSTRG.1670.1	1: 87040599-87040946
MSTRG.1694.1	1: 89274551-89276486
MSTRG.1695.1	1: 89278107-89278374
MSTRG.1705.1	1: 89765306-89765591
MSTRG.1709.1	1: 91429487-91429699
MSTRG.1717.1	1: 90903492-90904279
MSTRG.1720.1	1: 91546353-91546590
MSTRG.1729.1	1: 92149304-92149590
MSTRG.1734.1	1: 92267107-92267430
MSTRG.1737.1	1: 92339727-92340123
MSTRG.1738.1	1: 92348390-92348895
MSTRG.1739.1	1: 92350191-92350399
MSTRG.1743.1	1: 92829128-92829363
MSTRG.1762.1	1: 93204397-93204610
MSTRG.1764.1	1: 93252253-93252559
MSTRG.1768.1	1: 93375028-93375329
MSTRG.1769.1	1: 93376548-93376890
MSTRG.1777.1	1: 93781566-93781901
MSTRG.1802.1	1: 96763668-96764238
MSTRG.1807.1	1: 97067668-97067936
MSTRG.1808.1	1: 97070573-97070789
MSTRG.1817.1	1: 99762999-99763205
MSTRG.1818.1	1: 99764938-99765185
MSTRG.1821.34	1: 100005248-100005513
MSTRG.1821.37	1: 100049138-100049795
MSTRG.1829.1	1: 100095951-100096159
MSTRG.1856.1	1: 100995215-100996188
MSTRG.1858.1	1: 101031546-101031941
MSTRG.1859.1	1: 101050150-101051162
MSTRG.1860.1	1: 101068313-101069906
MSTRG.1861.1	1: 101288758-101288969
MSTRG.1862.1	1: 101310071-101310446
MSTRG.1871.1	1: 105232125-105232348
MSTRG.1872.1	1: 105890214-105890596
MSTRG.1876.1	1: 108058729-108058937
MSTRG.1877.1	1: 108065828-108066053
MSTRG.1885.1	1: 108338455-108338701
MSTRG.1886.1	1: 108553856-108556724
MSTRG.1931.1	1: 110645126-110646094
MSTRG.1932.1	1: 110646495-110647323
MSTRG.1934.1	1: 110660625-110661507
MSTRG.1936.1	1: 110627197-110627820
MSTRG.1942.1	1: 110400306-110400683
MSTRG.1957.1	1: 111417125-111417361
MSTRG.1967.1	1: 112405073-112405300
MSTRG.1999.1	1: 113091442-113091880
MSTRG.2008.1	1: 113487168-113487431
MSTRG.2009.1	1: 113509378-113509992
MSTRG.2013.1	1: 113778598-113778996
MSTRG.2038.1	1: 116014086-116014549
MSTRG.2039.1	1: 116017967-116018287
MSTRG.2047.1	1: 116492010-116492240
MSTRG.2051.1	1: 116509230-116510363
MSTRG.2067.1	1: 117544143-117544571
MSTRG.2075.1	1: 117644563-117644777
MSTRG.2080.1	1: 117776641-117777984
MSTRG.2082.1	1: 117841622-117842004
MSTRG.2086.1	1: 117931959-117932167
MSTRG.2087.1	1: 117951542-117951767
MSTRG.2089.1	1: 119013210-119013420
MSTRG.2096.1	1: 119222738-119223034
MSTRG.2118.1	1: 120638579-120638794
MSTRG.2119.1	1: 120644087-120644520
MSTRG.2157.1	1: 121593032-121593405
MSTRG.2185.1	1: 144552223-144552482
MSTRG.2211.3	1: 145592802-145593541
MSTRG.2212.1	1: 145591235-145591898
MSTRG.2213.1	1: 145594037-145594255
MSTRG.2224.1	1: 146007075-146007306
MSTRG.2239.1	1: 146300236-146301535
MSTRG.2262.1	1: 147244047-147244354
MSTRG.2264.1	1: 147280458-147281274
MSTRG.2272.1	1: 147608780-147608996
MSTRG.2276.1	1: 147931040-147931281
MSTRG.2302.1	1: 148751019-148752316
MSTRG.2305.1	1: 148789802-148791155
MSTRG.2307.1	1: 148777469-148778297
MSTRG.2317.1	1: 149202247-149205907
MSTRG.2318.1	1: 149231792-149232021
MSTRG.2321.1	1: 149339049-149341635
MSTRG.2342.1	1: 149810006-149810327
MSTRG.2354.1	1: 149883985-149884231
MSTRG.2410.1	1: 151054319-151055015
MSTRG.2455.1	1: 151939948-151942428
MSTRG.2462.1	1: 153362462-153362687
MSTRG.2495.1	1: 154154406-154154607
MSTRG.2515.1	1: 154265530-154266047
MSTRG.2527.1	1: 154553216-154555427
MSTRG.2583.16	1: 155773421-155773835
MSTRG.2583.24	1: 155848219-155848929
MSTRG.2587.1	1: 155791956-155792307
MSTRG.2645.1	1: 157400302-157400582
MSTRG.2653.1	1: 157749774-157751263
MSTRG.2654.1	1: 157753138-157753762
MSTRG.2659.1	1: 158285438-158285649
MSTRG.2660.1	1: 158286275-158286803
MSTRG.2708.1	1: 160656718-160656983
MSTRG.2715.1	1: 160990378-160990740
MSTRG.2750.1	1: 161615027-161615292
MSTRG.2767.1	1: 161976491-161976738
MSTRG.2769.1	1: 162412749-162413145
MSTRG.2774.1	1: 161965597-161965798
MSTRG.2776.1	1: 162548102-162548340
MSTRG.2779.1	1: 162606660-162607097
MSTRG.2780.1	1: 162609926-162610242
MSTRG.2785.22	1: 163320052-163320293
MSTRG.2793.1	1: 164679557-164679974
MSTRG.2812.1	1: 165853401-165853899
MSTRG.2815.1	1: 165896545-165896745
MSTRG.2829.1	1: 167520757-167521130
MSTRG.2838.1	1: 168186989-168187544
MSTRG.2839.1	1: 168190436-168190664
MSTRG.2853.1	1: 168561137-168561365
MSTRG.2860.1	1: 169139321-169139528
MSTRG.2861.1	1: 169145551-169145799
MSTRG.2862.1	1: 169147595-169147876
MSTRG.2863.1	1: 169160796-169161044
MSTRG.2864.1	1: 169167676-169167878
MSTRG.2865.1	1: 169205676-169205923
MSTRG.2866.1	1: 169216573-169216918
MSTRG.2868.1	1: 169260346-169260548
MSTRG.2871.1	1: 169393960-169394583
MSTRG.2876.1	1: 169512610-169512973
MSTRG.2891.1	1: 171080781-171080999
MSTRG.2895.1	1: 171269851-171270495
MSTRG.2919.1	1: 173222790-173223177
MSTRG.2920.1	1: 173305160-173305676
MSTRG.2926.1	1: 173414365-173414638
MSTRG.2928.1	1: 173429796-173430028
MSTRG.2930.1	1: 173455469-173455697
MSTRG.2931.1	1: 173458566-173458812
MSTRG.2932.1	1: 173459261-173459482
MSTRG.2935.6	1: 173734779-173735012
MSTRG.2935.8	1: 173770002-173770467
MSTRG.2937.1	1: 173742288-173742595
MSTRG.2938.1	1: 173780106-173780343
MSTRG.2947.8	1: 173961346-173961639
MSTRG.2949.1	1: 173958745-173959165
MSTRG.2969.1	1: 175914328-175914633
MSTRG.2971.1	1: 175925592-175925965
MSTRG.2987.1	1: 178672655-178672880
MSTRG.3035.1	1: 181087567-181088144
MSTRG.3045.1	1: 182563556-182563763
MSTRG.3055.1	1: 183084648-183084874
MSTRG.3057.1	1: 183139901-183140123
MSTRG.3062.1	1: 183467098-183468008
MSTRG.3070.1	1: 183851882-183852097
MSTRG.3071.1	1: 183884945-183885204
MSTRG.3072.1	1: 183895694-183896092
MSTRG.3074.1	1: 183974042-183974303
MSTRG.3080.1	1: 184756038-184756622
MSTRG.3081.1	1: 184756974-184757495
MSTRG.3089.1	1: 185109404-185109699
MSTRG.3100.1	1: 185294394-185296386
MSTRG.3107.1	1: 185560104-185560839
MSTRG.3115.1	1: 186431639-186431855
MSTRG.3121.1	1: 186856609-186856948
MSTRG.3123.1	1: 187122007-187122251
MSTRG.3125.1	1: 187194454-187194679
MSTRG.3126.1	1: 187225654-187225965
MSTRG.3135.1	1: 192612133-192613263
MSTRG.3136.1	1: 192614506-192614883
MSTRG.3137.1	1: 192617353-192617783
MSTRG.3139.1	1: 192657310-192657634
MSTRG.3150.1	1: 192994852-192995058
MSTRG.3156.1	1: 193104646-193104894
MSTRG.3157.5	1: 193139507-193141052
MSTRG.3157.7	1: 193148250-193148494
MSTRG.3163.1	1: 193458001-193458417
MSTRG.3164.1	1: 193460720-193461298
MSTRG.3165.1	1: 193478832-193479434
MSTRG.3166.1	1: 193524534-193524754
MSTRG.3167.1	1: 193568815-193569224
MSTRG.3168.1	1: 193610278-193610558
MSTRG.3171.1	1: 193699734-193699972
MSTRG.3172.1	1: 193899329-193899625
MSTRG.3174.1	1: 194040497-194040874
MSTRG.3178.1	1: 194173240-194173619
MSTRG.3180.1	1: 194213427-194213691
MSTRG.3181.1	1: 194244136-194244454
MSTRG.3182.1	1: 194283842-194284060
MSTRG.3184.1	1: 198123095-198123298
MSTRG.3185.4	1: 197513692-197516067
MSTRG.3185.5	1: 197538074-197538346
MSTRG.3185.7	1: 197547676-197550205
MSTRG.3186.1	1: 197524018-197526829
MSTRG.3187.1	1: 197530598-197531159
MSTRG.3188.1	1: 197534139-197536018
MSTRG.3189.1	1: 197537292-197537517
MSTRG.3190.1	1: 197553233-197553675
MSTRG.3191.1	1: 197554833-197555051
MSTRG.3195.1	1: 197652806-197653230
MSTRG.3202.1	1: 197707120-197707385
MSTRG.3203.1	1: 197715767-197716049
MSTRG.3204.1	1: 197724321-197724764
MSTRG.3205.1	1: 197726945-197727163
MSTRG.3206.1	1: 197730322-197731315
MSTRG.3208.1	1: 197736723-197738218
MSTRG.3210.1	1: 197747703-197748021
MSTRG.3228.1	1: 200129258-200129633
MSTRG.3230.1	1: 200152546-200153441
MSTRG.3241.1	1: 200743949-200744155
MSTRG.3263.1	1: 201852294-201852560
MSTRG.3272.1	1: 202284223-202284467
MSTRG.3302.1	1: 203324292-203324699
MSTRG.3303.1	1: 203325337-203325811
MSTRG.3320.1	1: 204380565-204380802
MSTRG.3324.1	1: 204494912-204495872
MSTRG.3329.1	1: 204563198-204563487
MSTRG.3330.1	1: 204565206-204565957
MSTRG.3331.1	1: 204567168-204567402
MSTRG.3333.1	1: 204597427-204597864
MSTRG.3360.5	1: 205808278-205809525
MSTRG.3361.1	1: 205957922-205958345
MSTRG.3363.1	1: 206045795-206046088
MSTRG.3365.1	1: 206788928-206789131
MSTRG.3383.1	1: 206514815-206515369
MSTRG.3399.1	1: 207320918-207321152
MSTRG.3402.1	1: 207380887-207381176
MSTRG.3403.8	1: 207475582-207475839
MSTRG.3404.1	1: 207480445-207481041
MSTRG.3405.1	1: 207483860-207484133
MSTRG.3412.1	1: 207643661-207643957
MSTRG.3413.1	1: 207750641-207751949
MSTRG.3419.1	1: 208094649-208094942
MSTRG.3433.1	1: 210658234-210658448
MSTRG.3434.1	1: 210666199-210666460
MSTRG.3437.1	1: 210801216-210801428
MSTRG.3452.1	1: 211765065-211765475
MSTRG.3453.1	1: 211788996-211789494
MSTRG.3473.1	1: 212492043-212492367
MSTRG.3479.1	1: 212589847-212590413
MSTRG.3492.1	1: 212890156-212890392
MSTRG.3496.1	1: 214279620-214279832
MSTRG.3498.1	1: 214341098-214341347
MSTRG.3506.7	1: 217628726-217630802
MSTRG.3507.1	1: 217487229-217487451
MSTRG.3509.1	1: 217622991-217623410
MSTRG.3515.1	1: 219218144-219218921
MSTRG.3522.1	1: 219248012-219248297
MSTRG.3523.1	1: 219256377-219256694
MSTRG.3527.1	1: 219971104-219971340
MSTRG.3541.1	1: 220833901-220834144
MSTRG.3545.1	1: 221069096-221069396
MSTRG.3546.1	1: 221096774-221097832
MSTRG.3547.1	1: 221688960-221689318
MSTRG.3552.1	1: 221795183-221795428
MSTRG.3561.1	1: 222587007-222587225
MSTRG.3570.1	1: 222842305-222843347
MSTRG.3572.1	1: 222983770-222984008
MSTRG.3601.1	1: 225454585-225454879
MSTRG.3611.1	1: 225896724-225897210
MSTRG.3614.1	1: 226053389-226053658
MSTRG.3620.1	1: 226141831-226142051
MSTRG.3642.1	1: 228077373-228077674
MSTRG.3660.1	1: 228490407-228490653
MSTRG.3672.1	1: 229274494-229274813
MSTRG.3673.1	1: 229285265-229285681
MSTRG.3674.1	1: 229291461-229291813
MSTRG.3675.1	1: 229296068-229296419
MSTRG.3687.1	1: 230065714-230066722
MSTRG.3708.1	1: 231548636-231549044
MSTRG.3714.1	1: 232067486-232067686
MSTRG.3715.1	1: 232396126-232396349
MSTRG.3722.1	1: 234336129-234336335
MSTRG.3735.1	1: 234836108-234836338
MSTRG.3746.1	1: 235077853-235078334
MSTRG.3751.1	1: 235130322-235130543
MSTRG.3757.1	1: 235345031-235345287
MSTRG.3759.1	1: 235417413-235417828
MSTRG.3772.1	1: 235999062-235999444
MSTRG.3774.12	1: 235772723-235773026
MSTRG.3776.1	1: 235794520-235795021
MSTRG.3778.1	1: 235813601-235813809
MSTRG.3785.1	1: 236415853-236416297
MSTRG.3789.1	1: 236608043-236608348
MSTRG.3798.1	1: 239698416-239698661
MSTRG.3799.11	1: 239721052-239721902
MSTRG.3800.1	1: 239734092-239734341
MSTRG.3808.1	1: 241272565-241272781
MSTRG.3810.1	1: 241489369-241489668
MSTRG.3814.1	1: 241880104-241880312
MSTRG.3824.1	1: 243065269-243065710
MSTRG.3832.1	1: 244253488-244253707
MSTRG.3833.1	1: 244271733-244271939
MSTRG.3842.1	1: 244466638-244466889
MSTRG.3846.1	1: 244664053-244664508
MSTRG.3849.1	1: 244684674-244685080
MSTRG.3900.1	1: 247174101-247174305
MSTRG.3910.1	1: 247406595-247407226
MSTRG.3929.1	1: 248805215-248805798
MSTRG.3932.1	1: 248873835-248874802
MSTRG.3935.1	10: 129513-129714
MSTRG.3953.1	10: 1937685-1937965
MSTRG.3955.1	10: 2593385-2593598
MSTRG.3966.1	10: 3159109-3159742
MSTRG.3967.2	10: 3834138-3835939
MSTRG.3974.1	10: 3902738-3903447
MSTRG.3977.1	10: 4922098-4922315
MSTRG.3979.1	10: 4856161-4856412
MSTRG.3988.1	10: 5445612-5445861
MSTRG.4011.1	10: 6337233-6338017
MSTRG.4017.1	10: 6409852-6410435
MSTRG.4033.1	10: 7887297-7887759
MSTRG.4035.1	10: 7903469-7903684
MSTRG.4036.1	10: 7911628-7911984
MSTRG.4037.1	10: 7913158-7913431
MSTRG.4038.1	10: 8007690-8007984
MSTRG.4044.1	10: 8405010-8405892
MSTRG.4046.1	10: 8926965-8927223
MSTRG.4047.1	10: 8928554-8928827
MSTRG.4048.1	10: 8996116-8996353
MSTRG.4049.1	10: 9015591-9015884
MSTRG.4050.12	10: 11163399-11164287
MSTRG.4055.1	10: 11059945-11060157
MSTRG.4056.1	10: 11060784-11061009
MSTRG.4058.1	10: 11077867-11078157
MSTRG.4059.1	10: 11091269-11091484
MSTRG.4069.7	10: 11976665-11976901
MSTRG.4069.9	10: 11995909-11996287
MSTRG.4069.10	10: 12013602-12013823
MSTRG.4069.11	10: 12014361-12015271
MSTRG.4069.13	10: 12022591-12023223
MSTRG.4069.14	10: 12026084-12026683
MSTRG.4071.1	10: 11935623-11935881
MSTRG.4074.1	10: 11985622-11985895
MSTRG.4076.1	10: 11995024-11995445
MSTRG.4077.1	10: 12043436-12043941
MSTRG.4086.1	10: 12253276-12253478
MSTRG.4108.1	10: 13601137-13601768
MSTRG.4109.1	10: 13604139-13604370
MSTRG.4119.1	10: 14185258-14186880
MSTRG.4131.1	10: 14875493-14875718
MSTRG.4141.1	10: 15831247-15831709
MSTRG.4142.1	10: 15861047-15861639
MSTRG.4151.1	10: 17001781-17004119
MSTRG.4153.1	10: 17041401-17041813
MSTRG.4154.1	10: 17074441-17074701
MSTRG.4157.1	10: 17137895-17138980
MSTRG.4163.1	10: 17510794-17511335
MSTRG.4164.1	10: 17315506-17317257
MSTRG.4168.1	10: 17445077-17445291
MSTRG.4176.1	10: 18565907-18566153
MSTRG.4177.1	10: 18595406-18595794
MSTRG.4178.1	10: 18611873-18613004
MSTRG.4200.1	10: 21596254-21596581
MSTRG.4201.1	10: 21603506-21603763
MSTRG.4202.1	10: 21605309-21605538
MSTRG.4204.1	10: 21632502-21632777
MSTRG.4205.1	10: 21657420-21658291
MSTRG.4219.1	10: 22925429-22925637
MSTRG.4220.1	10: 22527354-22527667
MSTRG.4225.1	10: 23139161-23139387
MSTRG.4227.1	10: 23138189-23138694
MSTRG.4230.1	10: 23432235-23433223
MSTRG.4238.1	10: 24724214-24724458
MSTRG.4244.1	10: 26516647-26516892
MSTRG.4252.1	10: 26704206-26704458
MSTRG.4256.14	10: 26838324-26838770
MSTRG.4273.1	10: 27578334-27578718
MSTRG.4274.1	10: 28344516-28344736
MSTRG.4278.1	10: 28045714-28046300
MSTRG.4280.1	10: 28066364-28066963
MSTRG.4281.1	10: 28068971-28069194
MSTRG.4282.1	10: 28074589-28075106
MSTRG.4283.1	10: 28081303-28081546
MSTRG.4284.1	10: 28083964-28084202
MSTRG.4286.1	10: 28095357-28095659
MSTRG.4288.1	10: 28288649-28288984
MSTRG.4292.1	10: 28311799-28312019
MSTRG.4305.1	10: 29698226-29698618
MSTRG.4315.1	10: 30505532-30506195
MSTRG.4324.1	10: 31758386-31758603
MSTRG.4332.12	10: 31897499-31897810
MSTRG.4333.1	10: 31884371-31885026
MSTRG.4334.1	10: 31890027-31890470
MSTRG.4340.1	10: 32002349-32002678
MSTRG.4350.1	10: 32883280-32883561
MSTRG.4356.1	10: 32980152-32980616
MSTRG.4368.1	10: 35025216-35025753
MSTRG.4380.1	10: 35317371-35317572
MSTRG.4396.4	10: 38398322-38399110
MSTRG.4397.1	10: 38390057-38390421
MSTRG.4398.1	10: 38393129-38394664
MSTRG.4410.1	10: 42819139-42819444
MSTRG.4414.1	10: 43190262-43190500
MSTRG.4421.1	10: 43574768-43575007
MSTRG.4431.1	10: 43787125-43787345
MSTRG.4432.1	10: 44577234-44577828
MSTRG.4445.1	10: 45076635-45076940
MSTRG.4455.1	10: 45621826-45622171
MSTRG.4459.1	10: 45659200-45659761
MSTRG.4465.1	10: 46080217-46080558
MSTRG.4474.1	10: 45888388-45888800
MSTRG.4479.1	10: 46144045-46144528
MSTRG.4480.1	10: 46146000-46146288
MSTRG.4483.1	10: 46205039-46205695
MSTRG.4494.1	10: 46849593-46850496
MSTRG.4505.1	10: 47525987-47526245
MSTRG.4515.1	10: 48659848-48660156
MSTRG.4517.1	10: 48670889-48671627
MSTRG.4523.1	10: 48576551-48576857
MSTRG.4534.1	10: 49112730-49113259
MSTRG.4540.1	10: 49511083-49511340
MSTRG.4552.1	10: 50101516-50101786
MSTRG.4553.1	10: 50106616-50106919
MSTRG.4554.1	10: 50108967-50109676
MSTRG.4557.1	10: 50266938-50267331
MSTRG.4559.1	10: 50672560-50673103
MSTRG.4582.1	10: 58370768-58373037
MSTRG.4584.1	10: 58406314-58406530
MSTRG.4596.4	10: 62008313-62009064
MSTRG.4596.5	10: 62010587-62011790
MSTRG.4597.1	10: 62102269-62102532
MSTRG.4598.1	10: 62103247-62103559
MSTRG.4601.1	10: 62474014-62474252
MSTRG.4602.1	10: 62540576-62541097
MSTRG.4604.1	10: 62544129-62545859
MSTRG.4614.1	10: 64895370-64895570
MSTRG.4626.1	10: 68276255-68276495
MSTRG.4638.1	10: 68472758-68473015
MSTRG.4645.1	10: 68697779-68698309
MSTRG.4650.1	10: 68798475-68798751
MSTRG.4653.1	10: 69108692-69108897
MSTRG.4666.1	10: 69498589-69498792
MSTRG.4688.3	10: 71735033-71735269
MSTRG.4689.1	10: 71729163-71729393
MSTRG.4691.1	10: 71779811-71780021
MSTRG.4693.1	10: 71801438-71802041
MSTRG.4696.1	10: 71842479-71843193
MSTRG.4719.8	10: 72718368-72718980
MSTRG.4720.1	10: 72696352-72696643
MSTRG.4721.1	10: 72701008-72701526
MSTRG.4722.1	10: 72704255-72704481
MSTRG.4725.1	10: 72733637-72734083
MSTRG.4726.1	10: 72736160-72736410
MSTRG.4728.1	10: 72750015-72750409
MSTRG.4730.1	10: 72762680-72764102
MSTRG.4732.1	10: 72842472-72842690
MSTRG.4813.1	10: 75458165-75458621
MSTRG.4814.1	10: 75460890-75461310
MSTRG.4831.1	10: 77822853-77823124
MSTRG.4857.1	10: 79653950-79654614
MSTRG.4859.1	10: 79659721-79659959
MSTRG.4861.5	10: 79754744-79755097
MSTRG.4863.1	10: 79668969-79669416
MSTRG.4865.1	10: 79672133-79673505
MSTRG.4867.1	10: 79680527-79681518
MSTRG.4872.1	10: 79727170-79727446
MSTRG.4874.1	10: 79773151-79773427
MSTRG.4882.10	10: 80460817-80461495
MSTRG.4882.11	10: 80464434-80465216
MSTRG.4882.17	10: 80490169-80490615
MSTRG.4887.1	10: 84141626-84142626
MSTRG.4893.10	10: 86476844-86477483
MSTRG.4893.11	10: 86480186-86480851
MSTRG.4895.1	10: 86456128-86456378
MSTRG.4896.1	10: 86458202-86458528
MSTRG.4904.1	10: 86922380-86922663
MSTRG.4918.1	10: 87202458-87202727
MSTRG.4929.1	10: 87674975-87675231
MSTRG.4930.1	10: 87702072-87702294
MSTRG.4933.1	10: 87823298-87823499
MSTRG.4937.1	10: 87918489-87919413
MSTRG.4942.1	10: 88756014-88757045
MSTRG.4953.1	10: 89023530-89023892
MSTRG.4970.1	10: 89888926-89889330
MSTRG.4972.1	10: 89918758-89918968
MSTRG.4973.1	10: 89964053-89964286
MSTRG.4975.1	10: 90040119-90040366
MSTRG.4980.1	10: 90887691-90887953
MSTRG.4987.6	10: 92019021-92019384
MSTRG.5008.1	10: 92888874-92889107
MSTRG.5010.1	10: 92906253-92907926
MSTRG.5011.1	10: 92931142-92931443
MSTRG.5012.1	10: 92933657-92934090
MSTRG.5013.1	10: 92956859-92957777
MSTRG.5014.1	10: 92968555-92969053
MSTRG.5017.1	10: 93033642-93034142
MSTRG.5018.1	10: 93042766-93042973
MSTRG.5019.1	10: 93045724-93045943
MSTRG.5035.1	10: 94321079-94321299
MSTRG.5042.1	10: 95627072-95627415
MSTRG.5047.1	10: 95711169-95711369
MSTRG.5049.1	10: 95742032-95742232
MSTRG.5067.1	10: 97323643-97323889
MSTRG.5068.1	10: 97325236-97325676
MSTRG.5076.1	10: 96978572-96978979
MSTRG.5079.1	10: 97231220-97231422
MSTRG.5080.1	10: 97269593-97269804
MSTRG.5082.1	10: 97291857-97292282
MSTRG.5125.1	10: 100008334-100009011
MSTRG.5162.1	10: 101604524-101604732
MSTRG.5168.1	10: 101638765-101639036
MSTRG.5192.1	10: 102493068-102493922
MSTRG.5194.1	10: 102552648-102552951
MSTRG.5198.1	10: 102599011-102599420
MSTRG.5213.1	10: 102880439-102880897
MSTRG.5233.1	10: 103608349-103608555
MSTRG.5237.1	10: 103864966-103865805
MSTRG.5250.1	10: 104250929-104251144
MSTRG.5259.1	10: 107894770-107895092
MSTRG.5260.1	10: 109862434-109862677
MSTRG.5263.1	10: 109915227-109916877
MSTRG.5266.1	10: 110136632-110138383
MSTRG.5268.1	10: 110141095-110141616
MSTRG.5276.1	10: 110522659-110523016
MSTRG.5278.1	10: 110860924-110861550
MSTRG.5279.1	10: 110861866-110862071
MSTRG.5300.1	10: 113321309-113321588
MSTRG.5315.1	10: 114413784-114413991
MSTRG.5318.1	10: 114540460-114541191
MSTRG.5319.1	10: 114541674-114542171
MSTRG.5321.1	10: 114672499-114672709
MSTRG.5341.1	10: 117996254-117996532
MSTRG.5348.9	10: 118752673-118754267
MSTRG.5351.1	10: 118736625-118738451
MSTRG.5356.1	10: 119045780-119046066
MSTRG.5373.1	10: 119402839-119403078
MSTRG.5375.1	10: 119414104-119414320
MSTRG.5376.1	10: 119417505-119417748
MSTRG.5377.1	10: 119485196-119485495
MSTRG.5389.1	10: 119802515-119802852
MSTRG.5390.1	10: 119809263-119809572
MSTRG.5391.1	10: 119816796-119817031
MSTRG.5399.1	10: 120901171-120901615
MSTRG.5413.1	10: 122898320-122898817
MSTRG.5420.1	10: 123179248-123179564
MSTRG.5421.1	10: 123197054-123197281
MSTRG.5422.1	10: 123320803-123321053
MSTRG.5437.1	10: 124625048-124625482
MSTRG.5445.1	10: 124915485-124916703
MSTRG.5466.1	10: 126099146-126099365
MSTRG.5470.1	10: 127881689-127881912
MSTRG.5494.1	10: 131977360-131978055
MSTRG.5528.1	10: 133646892-133647097
MSTRG.5529.1	10: 133647601-133647806
MSTRG.5538.1	11: 188185-188752
MSTRG.5575.1	11: 622819-623033
MSTRG.5602.1	11: 873586-873793
MSTRG.5612.1	11: 1467033-1467300
MSTRG.5683.1	11: 4410393-4411008
MSTRG.5685.1	11: 4425585-4426089
MSTRG.5771.1	11: 6900909-6901144
MSTRG.5772.1	11: 6914156-6914357
MSTRG.5774.1	11: 6925334-6925555
MSTRG.5776.1	11: 6961747-6961982
MSTRG.5777.1	11: 6977908-6978176
MSTRG.5791.1	11: 6619813-6620140
MSTRG.5806.1	11: 7453250-7453476
MSTRG.5811.1	11: 8648197-8648398
MSTRG.5816.1	11: 9458380-9458869
MSTRG.5821.1	11: 8697205-8697425
MSTRG.5838.7	11: 8999613-8999831
MSTRG.5838.8	11: 9002146-9002496
MSTRG.5849.1	11: 10780647-10781132
MSTRG.5856.1	11: 11156205-11156546
MSTRG.5858.1	11: 9662074-9662289
MSTRG.5860.1	11: 9670302-9670804
MSTRG.5861.1	11: 9677744-9678135
MSTRG.5863.1	11: 9683342-9683804
MSTRG.5910.1	11: 16744684-16746680
MSTRG.5934.1	11: 18071377-18071622
MSTRG.5935.1	11: 18093395-18093604
MSTRG.5936.1	11: 18098430-18098910
MSTRG.5943.1	11: 18666139-18666432
MSTRG.5945.1	11: 18699266-18699735
MSTRG.5946.1	11: 18701254-18701481
MSTRG.5953.1	11: 18472848-18473389
MSTRG.5963.1	11: 20425770-20426111
MSTRG.5965.1	11: 20449299-20449557
MSTRG.5966.1	11: 20465905-20466735
MSTRG.5967.1	11: 20483582-20484009
MSTRG.5968.1	11: 20514029-20514303
MSTRG.5971.1	11: 22264829-22265033
MSTRG.5972.1	11: 23061687-23061909
MSTRG.5976.1	11: 22758061-22758266
MSTRG.5978.1	11: 22815275-22815530
MSTRG.5982.1	11: 22876952-22877188
MSTRG.5988.1	11: 27888188-27888492
MSTRG.5994.1	11: 27541680-27541977
MSTRG.5996.1	11: 27589987-27590264
MSTRG.6004.1	11: 28077735-28077956
MSTRG.6005.1	11: 28107345-28107923
MSTRG.6027.1	11: 33319606-33320238
MSTRG.6028.1	11: 33325886-33326147
MSTRG.6029.1	11: 33910806-33911022
MSTRG.6030.1	11: 33913711-33914073
MSTRG.6035.1	11: 34437515-34437918
MSTRG.6037.1	11: 34472316-34472547
MSTRG.6041.1	11: 35065642-35067206
MSTRG.6074.1	11: 35232567-35233250
MSTRG.6075.1	11: 35242272-35243214
MSTRG.6076.1	11: 35246785-35248588
MSTRG.6077.8	11: 35304616-35304968
MSTRG.6081.1	11: 35336977-35337219
MSTRG.6089.1	11: 36182169-36182383
MSTRG.6130.1	11: 44880439-44880658
MSTRG.6132.1	11: 44908771-44909022
MSTRG.6151.1	11: 46123085-46123324
MSTRG.6176.1	11: 46952083-46952339
MSTRG.6177.1	11: 46983467-46983772
MSTRG.6179.1	11: 47005370-47005614
MSTRG.6181.1	11: 47031102-47031308
MSTRG.6184.1	11: 47139008-47139328
MSTRG.6185.1	11: 47156405-47156953
MSTRG.6193.1	11: 47886011-47886211
MSTRG.6225.1	11: 57086893-57087281
MSTRG.6244.51	11: 57764794-57765370
MSTRG.6244.54	11: 57785291-57785611
MSTRG.6248.1	11: 57823711-57824105
MSTRG.6249.1	11: 58770349-58770838
MSTRG.6262.1	11: 59025245-59025515
MSTRG.6269.1	11: 59174447-59174695
MSTRG.6273.1	11: 59248602-59248839
MSTRG.6279.1	11: 59556432-59556679
MSTRG.6297.1	11: 60202966-60203234
MSTRG.6299.1	11: 60310991-60311311
MSTRG.6300.6	11: 60282811-60283067
MSTRG.6315.1	11: 61028918-61029187
MSTRG.6318.1	11: 61026463-61026822
MSTRG.6351.1	11: 62082356-62082588
MSTRG.6410.1	11: 63951830-63952134
MSTRG.6466.1	11: 65307858-65308162
MSTRG.6543.1	11: 66256763-66257170
MSTRG.6566.1	11: 66759355-66759570
MSTRG.6620.1	11: 68809147-68809381
MSTRG.6622.1	11: 68894057-68894342
MSTRG.6657.1	11: 72303924-72304164
MSTRG.6661.1	11: 72411064-72411290
MSTRG.6664.1	11: 71861390-71861591
MSTRG.6672.1	11: 71906752-71907239
MSTRG.6698.1	11: 72749051-72749513
MSTRG.6702.1	11: 72797777-72797982
MSTRG.6708.1	11: 73145150-73145428
MSTRG.6714.1	11: 73480429-73480671
MSTRG.6717.1	11: 73531178-73531387
MSTRG.6718.1	11: 73553048-73553282
MSTRG.6721.1	11: 73594934-73595388
MSTRG.6741.1	11: 74192293-74192551
MSTRG.6743.1	11: 74233176-74233525
MSTRG.6746.1	11: 74236919-74237250
MSTRG.6758.1	11: 74484616-74484988
MSTRG.6762.1	11: 74601191-74601401
MSTRG.6763.1	11: 74644934-74645274
MSTRG.6772.1	11: 74928532-74930039
MSTRG.6780.1	11: 75347487-75348146
MSTRG.6789.1	11: 76385967-76386771
MSTRG.6805.1	11: 76652506-76653858
MSTRG.6809.1	11: 76666269-76666485
MSTRG.6811.13	11: 76452706-76452966
MSTRG.6812.1	11: 76448792-76449363
MSTRG.6813.1	11: 76455328-76455732
MSTRG.6818.1	11: 76515100-76516060
MSTRG.6819.1	11: 76516845-76517236
MSTRG.6829.1	11: 77598086-77598751
MSTRG.6847.1	11: 82821634-82822287
MSTRG.6859.1	11: 78197641-78197884
MSTRG.6890.1	11: 85822903-85823799
MSTRG.6908.1	11: 85318341-85318617
MSTRG.6928.1	11: 86709604-86709851
MSTRG.6943.1	11: 87331218-87331497
MSTRG.6956.1	11: 88209350-88209658
MSTRG.6957.1	11: 88237115-88237401
MSTRG.6958.1	11: 88250185-88250526
MSTRG.6962.1	11: 88386854-88387055
MSTRG.6963.1	11: 88399682-88400064
MSTRG.6965.1	11: 88317673-88318044
MSTRG.6970.1	11: 90187962-90189481
MSTRG.6973.1	11: 90199697-90201160
MSTRG.6981.1	11: 93531752-93532012
MSTRG.6987.1	11: 94116301-94116539
MSTRG.6993.1	11: 95071879-95072111
MSTRG.7002.1	11: 94777394-94777597
MSTRG.7004.1	11: 94896086-94896318
MSTRG.7005.1	11: 94911907-94912151
MSTRG.7009.1	11: 95136307-95136565
MSTRG.7013.1	11: 93678401-93678658
MSTRG.7021.1	11: 93816784-93817038
MSTRG.7025.1	11: 95659229-95659459
MSTRG.7026.1	11: 95622631-95622839
MSTRG.7027.1	11: 95590577-95590785
MSTRG.7031.1	11: 95686566-95686790
MSTRG.7034.1	11: 95766162-95766420
MSTRG.7039.1	11: 95846294-95846508
MSTRG.7041.1	11: 95879281-95879904
MSTRG.7042.1	11: 95883858-95884532
MSTRG.7043.1	11: 95913943-95914185
MSTRG.7045.1	11: 95947424-95947632
MSTRG.7053.1	11: 97553702-97553922
MSTRG.7057.1	11: 100955182-100955394
MSTRG.7062.1	11: 102307110-102307586
MSTRG.7064.1	11: 102545557-102545769
MSTRG.7065.1	11: 102546254-102546455
MSTRG.7079.1	11: 103294854-103295081
MSTRG.7094.1	11: 105181099-105184630
MSTRG.7098.1	11: 105220436-105221818
MSTRG.7099.1	11: 105244702-105245764
MSTRG.7104.1	11: 106571636-106571837
MSTRG.7123.1	11: 107368388-107368754
MSTRG.7125.1	11: 107433930-107435325
MSTRG.7127.1	11: 107443536-107443882
MSTRG.7128.1	11: 107444864-107445156
MSTRG.7134.1	11: 109864293-109864502
MSTRG.7139.1	11: 110086652-110089056
MSTRG.7142.1	11: 110360966-110361214
MSTRG.7157.10	11: 111365313-111365518
MSTRG.7157.11	11: 111365912-111366825
MSTRG.7163.1	11: 111637828-111638657
MSTRG.7164.1	11: 111640202-111640421
MSTRG.7166.1	11: 111648739-111648990
MSTRG.7167.1	11: 111654655-111654880
MSTRG.7168.1	11: 111656878-111657378
MSTRG.7171.1	11: 111681375-111681593
MSTRG.7173.1	11: 111688432-111688681
MSTRG.7213.1	11: 112259404-112259615
MSTRG.7219.1	11: 112380087-112380497
MSTRG.7233.1	11: 115454936-115455163
MSTRG.7258.1	11: 118087966-118088210
MSTRG.7267.1	11: 118358966-118359246
MSTRG.7271.1	11: 118412808-118413121
MSTRG.7273.1	11: 118421178-118421416
MSTRG.7285.1	11: 117292506-117292768
MSTRG.7338.1	11: 119384462-119384681
MSTRG.7362.1	11: 121760671-121760878
MSTRG.7366.1	11: 121445589-121445825
MSTRG.7369.1	11: 121650728-121650935
MSTRG.7370.1	11: 121697342-121697548
MSTRG.7382.1	11: 123080655-123080870
MSTRG.7383.1	11: 123081204-123081424
MSTRG.7386.10	11: 123734394-123734956
MSTRG.7386.11	11: 123736106-123737320
MSTRG.7407.1	11: 124996291-124996627
MSTRG.7424.1	11: 125613272-125613510
MSTRG.7428.1	11: 128270962-128272594
MSTRG.7435.1	11: 128344168-128345492
MSTRG.7451.1	11: 126409661-126409948
MSTRG.7462.1	11: 128449303-128450495
MSTRG.7469.1	11: 128820635-128821118
MSTRG.7470.1	11: 128873834-128874056
MSTRG.7474.1	11: 129017558-129018334
MSTRG.7475.1	11: 129021752-129022837
MSTRG.7478.1	11: 129059790-129060036
MSTRG.7481.1	11: 129205061-129205277
MSTRG.7482.1	11: 129223276-129223598
MSTRG.7483.1	11: 129233890-129234129
MSTRG.7485.1	11: 129249551-129249768
MSTRG.7486.1	11: 129257699-129258047
MSTRG.7489.1	11: 129886814-129887020
MSTRG.7510.1	11: 133083538-133083843
MSTRG.7514.1	11: 133938872-133939078
MSTRG.7517.1	11: 134347930-134348149
MSTRG.7518.1	11: 134348900-134349150
MSTRG.7560.1	12: 1024485-1024685
MSTRG.7562.1	12: 1046093-1046353
MSTRG.7563.1	12: 1114986-1115358
MSTRG.7564.1	12: 1129991-1130209
MSTRG.7566.1	12: 1153071-1153521
MSTRG.7567.1	12: 1191592-1191858
MSTRG.7568.1	12: 1217600-1217860
MSTRG.7569.1	12: 1232845-1233147
MSTRG.7570.1	12: 1241488-1241778
MSTRG.7571.1	12: 1242395-1242697
MSTRG.7572.1	12: 1245763-1246001
MSTRG.7573.1	12: 1256212-1256464
MSTRG.7574.1	12: 1269113-1269406
MSTRG.7575.1	12: 1271747-1272448
MSTRG.7576.1	12: 1276795-1277978
MSTRG.7577.1	12: 1278264-1278479
MSTRG.7579.1	12: 1294024-1294926
MSTRG.7581.1	12: 1329453-1329769
MSTRG.7584.1	12: 1372898-1373158
MSTRG.7587.1	12: 1389627-1390088
MSTRG.7588.1	12: 1411247-1411478
MSTRG.7636.1	12: 4306247-4306726
MSTRG.7640.1	12: 4332778-4333039
MSTRG.7641.1	12: 4483390-4483687
MSTRG.7663.1	12: 6367732-6368349
MSTRG.7675.1	12: 6532769-6533173
MSTRG.7686.1	12: 6674933-6675147
MSTRG.7722.1	12: 6998745-6999901
MSTRG.7724.1	12: 7012414-7013606
MSTRG.7792.1	12: 9030755-9031040
MSTRG.7793.1	12: 9032242-9032529
MSTRG.7795.1	12: 9038992-9039325
MSTRG.7839.1	12: 10027257-10027501
MSTRG.7840.1	12: 10028119-10028430
MSTRG.7844.1	12: 10089671-10089936
MSTRG.7859.1	12: 10810874-10811076
MSTRG.7866.1	12: 11190076-11190642
MSTRG.7870.1	12: 10884584-10884824
MSTRG.7874.1	12: 10933122-10935833
MSTRG.7875.1	12: 10936152-10936432
MSTRG.7876.1	12: 10939875-10940117
MSTRG.7881.1	12: 10963407-10964108
MSTRG.7886.1	12: 10989551-10989860
MSTRG.7887.1	12: 10994939-10995806
MSTRG.7899.1	12: 11089828-11090966
MSTRG.7911.1	12: 11217888-11218135
MSTRG.7913.1	12: 11275943-11276166
MSTRG.7919.1	12: 11876988-11877293
MSTRG.7948.1	12: 12897256-12897582
MSTRG.7969.1	12: 14647204-14647524
MSTRG.7971.1	12: 14758213-14758532
MSTRG.7982.1	12: 14935020-14935423
MSTRG.7996.1	12: 15907134-15907459
MSTRG.8007.1	12: 19230931-19231135
MSTRG.8008.1	12: 19238309-19238589
MSTRG.8016.1	12: 19540395-19540698
MSTRG.8018.1	12: 19654058-19654321
MSTRG.8032.1	12: 21632724-21633073
MSTRG.8037.16	12: 22330226-22330769
MSTRG.8037.17	12: 22332106-22332950
MSTRG.8040.1	12: 22248441-22248684
MSTRG.8048.1	12: 23962687-23962957
MSTRG.8050.1	12: 23547949-23548181
MSTRG.8052.1	12: 23699343-23699544
MSTRG.8053.1	12: 23794534-23794754
MSTRG.8054.1	12: 23884086-23884306
MSTRG.8055.1	12: 24038659-24038896
MSTRG.8056.1	12: 24084459-24084720
MSTRG.8057.1	12: 24094336-24094536
MSTRG.8058.1	12: 24116493-24116897
MSTRG.8059.1	12: 24159927-24160173
MSTRG.8060.1	12: 24162223-24162527
MSTRG.8061.1	12: 24205507-24205744
MSTRG.8065.1	12: 24459199-24459406
MSTRG.8071.1	12: 25334552-25334767
MSTRG.8077.1	12: 25804606-25805375
MSTRG.8097.2	12: 26407753-26409615
MSTRG.8106.1	12: 27180116-27180480
MSTRG.8134.1	12: 28554522-28554886
MSTRG.8136.1	12: 28567670-28568032
MSTRG.8139.1	12: 29426119-29426419
MSTRG.8140.1	12: 30429984-30430196
MSTRG.8151.1	12: 30671813-30672396
MSTRG.8184.1	12: 31827968-31828184
MSTRG.8199.1	12: 32005889-32006181
MSTRG.8216.1	12: 32706099-32706683
MSTRG.8225.1	12: 39494540-39494745
MSTRG.8238.1	12: 40207518-40210542
MSTRG.8257.1	12: 43741174-43741882
MSTRG.8260.1	12: 43872113-43872333
MSTRG.8261.1	12: 43958516-43958789
MSTRG.8262.1	12: 43973382-43973640
MSTRG.8263.1	12: 43984397-43984900
MSTRG.8264.1	12: 44001151-44001446
MSTRG.8266.1	12: 44024919-44025165
MSTRG.8269.1	12: 44035116-44035324
MSTRG.8272.1	12: 44066279-44066536
MSTRG.8273.1	12: 44068669-44068879
MSTRG.8274.1	12: 44091752-44091965
MSTRG.8275.1	12: 44102058-44102499
MSTRG.8276.1	12: 44118365-44118617
MSTRG.8278.1	12: 44187235-44187606
MSTRG.8279.1	12: 44211809-44212052
MSTRG.8280.1	12: 44214771-44215015
MSTRG.8282.1	12: 44246506-44246813
MSTRG.8284.1	12: 44327129-44327367
MSTRG.8292.1	12: 46152301-46152538
MSTRG.8296.1	12: 45792256-45792810
MSTRG.8298.1	12: 45806756-45807525
MSTRG.8299.1	12: 45807880-45808514
MSTRG.8313.1	12: 46456868-46457323
MSTRG.8314.1	12: 46466074-46466805
MSTRG.8315.1	12: 46486858-46487450
MSTRG.8320.1	12: 46678494-46678730
MSTRG.8321.1	12: 46680753-46680963
MSTRG.8323.1	12: 46687136-46687386
MSTRG.8325.1	12: 46820078-46820287
MSTRG.8332.1	12: 47075218-47075470
MSTRG.8338.1	12: 47237215-47237513
MSTRG.8342.1	12: 47616219-47616421
MSTRG.8348.1	12: 47684756-47685097
MSTRG.8392.1	12: 48718297-48718546
MSTRG.8442.1	12: 49575736-49575937
MSTRG.8479.1	12: 51219572-51219801
MSTRG.8504.1	12: 52873407-52873665
MSTRG.8508.1	12: 53142510-53143125
MSTRG.8517.1	12: 53281647-53282229
MSTRG.8539.1	12: 54178583-54178787
MSTRG.8568.1	12: 54361910-54362159
MSTRG.8628.1	12: 56636980-56637306
MSTRG.8678.1	12: 57711096-57711338
MSTRG.8719.1	12: 63791121-63791327
MSTRG.8720.1	12: 63794433-63794728
MSTRG.8721.1	12: 63798367-63798612
MSTRG.8760.1	12: 64587556-64587766
MSTRG.8774.1	12: 65378014-65378239
MSTRG.8784.1	12: 66809293-66809531
MSTRG.8792.1	12: 67669083-67670032
MSTRG.8793.1	12: 67670367-67670644
MSTRG.8799.1	12: 68122356-68122557
MSTRG.8800.1	12: 68136569-68137026
MSTRG.8823.1	12: 68609818-68610472
MSTRG.8837.1	12: 68749416-68749651
MSTRG.8847.1	12: 74548779-74549060
MSTRG.8848.1	12: 74550161-74550380
MSTRG.8865.1	12: 70228745-70229071
MSTRG.8866.1	12: 70233483-70233728
MSTRG.8870.1	12: 70384471-70384679
MSTRG.8888.1	12: 75362357-75362606
MSTRG.8903.1	12: 78017629-78019002
MSTRG.8904.1	12: 78032036-78034216
MSTRG.8939.1	12: 85701761-85701965
MSTRG.8940.1	12: 87746722-87747385
MSTRG.8941.1	12: 88419050-88419267
MSTRG.8945.9	12: 88127839-88128738
MSTRG.8945.12	12: 88133906-88134855
MSTRG.8948.1	12: 88108356-88108814
MSTRG.8949.1	12: 88110129-88110423
MSTRG.8950.1	12: 88140603-88140827
MSTRG.8951.5	12: 88153944-88154158
MSTRG.8952.1	12: 88151966-88152205
MSTRG.8953.1	12: 88161911-88162270
MSTRG.8954.1	12: 88165576-88165807
MSTRG.8963.1	12: 89340824-89341096
MSTRG.8979.1	12: 89855371-89857247
MSTRG.8986.1	12: 89942847-89944439
MSTRG.8988.1	12: 90131791-90131995
MSTRG.8989.1	12: 91381950-91382157
MSTRG.8998.2	12: 92363005-92363380
MSTRG.8999.1	12: 92402800-92403962
MSTRG.9004.1	12: 92465410-92465819
MSTRG.9008.1	12: 92601873-92602481
MSTRG.9009.1	12: 92602772-92605133
MSTRG.9014.1	12: 92847762-92848013
MSTRG.9035.1	12: 93567279-93567526
MSTRG.9037.1	12: 94020529-94020738
MSTRG.9045.1	12: 94562801-94564360
MSTRG.9049.1	12: 94725277-94725526
MSTRG.9068.1	12: 95115528-95115763
MSTRG.9070.1	12: 95143600-95143813
MSTRG.9075.1	12: 95308127-95309871
MSTRG.9083.5	12: 95859823-95860603
MSTRG.9083.7	12: 95865431-95865844
MSTRG.9091.1	12: 96404353-96404560
MSTRG.9109.1	12: 98592931-98593441
MSTRG.9115.1	12: 98720375-98720622
MSTRG.9117.1	12: 98730854-98731103
MSTRG.9128.1	12: 100145341-100145551
MSTRG.9137.1	12: 100582470-100582683
MSTRG.9138.1	12: 100615214-100615430
MSTRG.9139.1	12: 100620559-100620866
MSTRG.9142.1	12: 101282007-101283233
MSTRG.9143.1	12: 101284996-101285258
MSTRG.9144.1	12: 101289499-101289774
MSTRG.9145.1	12: 101303058-101303329
MSTRG.9146.1	12: 101315463-101316420
MSTRG.9150.1	12: 101578739-101578942
MSTRG.9244.1	12: 108553557-108553810
MSTRG.9249.1	12: 108633976-108634212
MSTRG.9250.18	12: 108659759-108660142
MSTRG.9250.21	12: 108698675-108699284
MSTRG.9254.1	12: 108828469-108828932
MSTRG.9262.1	12: 109072468-109072692
MSTRG.9263.1	12: 109083788-109084136
MSTRG.9269.1	12: 109253876-109254076
MSTRG.9275.1	12: 109525837-109526072
MSTRG.9276.1	12: 109528378-109528605
MSTRG.9282.1	12: 109576880-109577113
MSTRG.9295.1	12: 110040333-110040820
MSTRG.9298.1	12: 110308864-110309124
MSTRG.9311.1	12: 110477024-110477341
MSTRG.9332.1	12: 111862836-111863042
MSTRG.9348.1	12: 112046065-112046344
MSTRG.9351.1	12: 112105978-112106586
MSTRG.9354.10	12: 112148535-112148770
MSTRG.9388.1	12: 113284308-113284510
MSTRG.9398.1	12: 116284673-116284940
MSTRG.9403.1	12: 115940422-115940634
MSTRG.9440.1	12: 118423017-118423406
MSTRG.9441.1	12: 118424394-118424618
MSTRG.9448.1	12: 120316636-120317561
MSTRG.9450.1	12: 119988182-119988453
MSTRG.9454.1	12: 120069072-120069328
MSTRG.9457.1	12: 120119689-120120043
MSTRG.9499.1	12: 121597351-121597688
MSTRG.9531.1	12: 122647094-122647380
MSTRG.9554.1	12: 123139646-123139848
MSTRG.9555.1	12: 123143949-123144162
MSTRG.9559.1	12: 123231665-123232057
MSTRG.9584.4	12: 123713525-123714346
MSTRG.9603.1	12: 124636499-124636981
MSTRG.9624.1	12: 124903717-124904022
MSTRG.9660.1	12: 131968076-131968383
MSTRG.9661.1	12: 131980067-131980317
MSTRG.9662.1	12: 132021985-132022428
MSTRG.9664.1	12: 132030365-132030805
MSTRG.9705.1	13: 19199307-19199960
MSTRG.9711.1	13: 19201134-19201629
MSTRG.9713.1	13: 19208664-19209518
MSTRG.9715.1	13: 19224743-19225093
MSTRG.9738.1	13: 20590580-20590843
MSTRG.9741.1	13: 20657797-20658062
MSTRG.9742.1	13: 20661001-20661388
MSTRG.9761.1	13: 21332200-21332407
MSTRG.9770.1	13: 22279250-22279473
MSTRG.9772.1	13: 22554745-22554991
MSTRG.9778.1	13: 23309628-23309909
MSTRG.9795.1	13: 24923127-24923739
MSTRG.9806.1	13: 26259725-26259932
MSTRG.9807.1	13: 26272093-26272522
MSTRG.9808.1	13: 26276147-26278106
MSTRG.9810.1	13: 26346662-26346879
MSTRG.9811.1	13: 26349424-26349761
MSTRG.9812.1	13: 26355055-26355339
MSTRG.9814.1	13: 26371923-26372466
MSTRG.9815.1	13: 26374762-26375082
MSTRG.9816.1	13: 26376483-26379791
MSTRG.9817.1	13: 26380921-26381482
MSTRG.9818.1	13: 26382405-26382625
MSTRG.9819.1	13: 26383544-26383955
MSTRG.9820.1	13: 26390973-26391201
MSTRG.9821.1	13: 27045754-27046218
MSTRG.9822.1	13: 27060341-27060565
MSTRG.9832.1	13: 27423940-27424260
MSTRG.9837.1	13: 27561652-27561909
MSTRG.9838.1	13: 27572112-27572371
MSTRG.9839.1	13: 27603059-27603304
MSTRG.9854.1	13: 29651374-29651632
MSTRG.9863.1	13: 30147881-30148103
MSTRG.9869.1	13: 30343231-30343451
MSTRG.9880.1	13: 31195810-31196157
MSTRG.9883.1	13: 31814496-31814745
MSTRG.9887.1	13: 31965521-31965785
MSTRG.9889.1	13: 31979864-31980068
MSTRG.9891.1	13: 32021558-32021879
MSTRG.9893.1	13: 32024816-32025019
MSTRG.9896.1	13: 32085051-32085277
MSTRG.9897.1	13: 32087333-32087626
MSTRG.9898.1	13: 32129440-32129700
MSTRG.9899.1	13: 32215889-32216156
MSTRG.9900.1	13: 32216741-32217220
MSTRG.9905.1	13: 32369316-32369544
MSTRG.9911.1	13: 32720144-32720350
MSTRG.9913.1	13: 32735396-32735930
MSTRG.9914.1	13: 32738219-32738522
MSTRG.9915.1	13: 32743856-32745669
MSTRG.9927.1	13: 33842274-33842778
MSTRG.9929.1	13: 33885161-33885368
MSTRG.9930.1	13: 33932482-33932696
MSTRG.9931.1	13: 33964443-33964645
MSTRG.9943.1	13: 37120258-37120471
MSTRG.9945.1	13: 37141573-37141846
MSTRG.9956.1	13: 36951554-36951812
MSTRG.9959.1	13: 36974133-36974350
MSTRG.9962.1	13: 36997521-36998072
MSTRG.9968.1	13: 39067980-39068344
MSTRG.9987.1	13: 40824860-40825077
MSTRG.9989.1	13: 40926052-40926699
MSTRG.10003.1	13: 41505988-41506332
MSTRG.10006.1	13: 41562865-41563228
MSTRG.10020.1	13: 42393025-42393346
MSTRG.10024.1	13: 44259354-44259864
MSTRG.10030.1	13: 44274642-44275060
MSTRG.10044.1	13: 44951358-44951748
MSTRG.10045.1	13: 44958884-44959159
MSTRG.10046.1	13: 44980012-44980480
MSTRG.10084.1	13: 46770568-46770779
MSTRG.10089.1	13: 47824822-47825081
MSTRG.10091.1	13: 47842652-47842898
MSTRG.10093.1	13: 47906167-47906460
MSTRG.10096.1	13: 47934867-47935257
MSTRG.10097.1	13: 47935889-47936174
MSTRG.10101.1	13: 48025911-48026169
MSTRG.10110.1	13: 48284999-48285304
MSTRG.10111.1	13: 48222964-48223221
MSTRG.10120.1	13: 48535720-48535986
MSTRG.10128.1	13: 48789781-48791902
MSTRG.10136.1	13: 49243288-49243508
MSTRG.10147.1	13: 49932560-49933101
MSTRG.10169.1	13: 50567839-50568170
MSTRG.10198.12	13: 52154372-52154744
MSTRG.10200.1	13: 52151412-52151695
MSTRG.10202.1	13: 52173489-52173708
MSTRG.10203.1	13: 52181923-52182161
MSTRG.10206.1	13: 52408712-52408949
MSTRG.10216.1	13: 56064897-56065143
MSTRG.10217.1	13: 57282284-57282500
MSTRG.10221.1	13: 66526266-66526489
MSTRG.10222.1	13: 66609062-66609290
MSTRG.10227.1	13: 71291466-71292439
MSTRG.10229.1	13: 71512597-71512806
MSTRG.10230.1	13: 71513193-71513420
MSTRG.10231.1	13: 71538743-71539446
MSTRG.10232.1	13: 71589542-71589915
MSTRG.10233.1	13: 71591575-71591876
MSTRG.10234.1	13: 71624354-71624667
MSTRG.10235.1	13: 71655878-71656079
MSTRG.10237.1	13: 71675595-71675825
MSTRG.10239.1	13: 71770446-71770646
MSTRG.10240.1	13: 71834103-71837205
MSTRG.10243.1	13: 71863204-71864053
MSTRG.10244.1	13: 73114881-73115477
MSTRG.10246.1	13: 73334654-73335330
MSTRG.10256.1	13: 73680723-73680986
MSTRG.10264.1	13: 74299427-74299713
MSTRG.10265.1	13: 74337128-74337344
MSTRG.10266.1	13: 74338986-74339222
MSTRG.10267.1	13: 74367475-74367816
MSTRG.10268.1	13: 74371955-74372175
MSTRG.10281.1	13: 75608287-75608595
MSTRG.10283.1	13: 75649410-75649614
MSTRG.10284.1	13: 75659641-75659885
MSTRG.10286.1	13: 75700573-75700784
MSTRG.10287.1	13: 75785708-75785946
MSTRG.10288.1	13: 77846805-77847036
MSTRG.10291.1	13: 77769461-77769970
MSTRG.10314.1	13: 80035122-80036965
MSTRG.10315.1	13: 79310085-79310368
MSTRG.10322.1	13: 84088511-84088829
MSTRG.10323.1	13: 85873106-85873312
MSTRG.10324.1	13: 86755942-86757345
MSTRG.10325.1	13: 86818650-86818974
MSTRG.10326.1	13: 88622913-88623303
MSTRG.10345.1	13: 95836429-95836637
MSTRG.10346.1	13: 96030682-96030896
MSTRG.10355.1	13: 98010305-98010516
MSTRG.10356.1	13: 98016195-98016538
MSTRG.10371.1	13: 98830215-98830697
MSTRG.10373.1	13: 98836261-98836509
MSTRG.10393.1	13: 99659501-99659885
MSTRG.10394.1	13: 99687300-99687663
MSTRG.10398.1	13: 99813451-99813662
MSTRG.10399.1	13: 99860118-99860477
MSTRG.10414.1	13: 104833230-104833432
MSTRG.10417.1	13: 102817233-102817504
MSTRG.10418.1	13: 102818302-102819252
MSTRG.10421.1	13: 102881377-102881586
MSTRG.10423.1	13: 106573539-106573916
MSTRG.10426.1	13: 106540710-106541081
MSTRG.10428.1	13: 108322091-108322360
MSTRG.10436.1	13: 109420090-109420391
MSTRG.10438.1	13: 109611602-109611840
MSTRG.10439.1	13: 109625542-109625847
MSTRG.10445.1	13: 109789240-109789515
MSTRG.10468.1	13: 112594690-112594901
MSTRG.10474.1	13: 112927114-112927316
MSTRG.10492.1	13: 113857145-113857345
MSTRG.10506.1	13: 114148008-114148711
MSTRG.10522.1	14: 20277033-20277457
MSTRG.10539.1	14: 20787847-20788119
MSTRG.10547.1	14: 21194055-21194338
MSTRG.10562.1	14: 21709643-21709946
MSTRG.10570.1	14: 21462877-21463109
MSTRG.10586.1	14: 21439349-21439839
MSTRG.10587.1	14: 21440900-21441409
MSTRG.10588.1	14: 21456466-21456935
MSTRG.10611.1	14: 22172660-22175484
MSTRG.10623.1	14: 22386452-22386902
MSTRG.10630.1	14: 22454240-22454716
MSTRG.10693.1	14: 23319908-23321106
MSTRG.10711.1	14: 24674143-24674426
MSTRG.10722.1	14: 24639824-24640098
MSTRG.10760.1	14: 32270482-32271598
MSTRG.10765.1	14: 32110864-32111702
MSTRG.10768.1	14: 32142365-32142930
MSTRG.10769.1	14: 32145104-32145348
MSTRG.10775.1	14: 32484812-32485110
MSTRG.10776.1	14: 32824958-32825163
MSTRG.10777.1	14: 32826322-32826542
MSTRG.10814.1	14: 24225381-24225791
MSTRG.10826.1	14: 35416391-35416991
MSTRG.10840.1	14: 35827360-35827808
MSTRG.10841.1	14: 35861639-35861980
MSTRG.10842.1	14: 35864527-35864750
MSTRG.10871.1	14: 39216660-39217257
MSTRG.10878.21	14: 39290322-39290850
MSTRG.10878.26	14: 39349434-39349878
MSTRG.10880.1	14: 39283422-39283692
MSTRG.10881.1	14: 39298123-39298347
MSTRG.10885.1	14: 39365884-39366102
MSTRG.10886.1	14: 39367881-39368089
MSTRG.10887.1	14: 39369187-39369448
MSTRG.10893.1	14: 43437541-43437772
MSTRG.10910.1	14: 45167984-45168228
MSTRG.10911.1	14: 45181880-45183167
MSTRG.10927.6	14: 49693443-49693719
MSTRG.10930.1	14: 49745893-49746511
MSTRG.10934.1	14: 49861086-49861559
MSTRG.10938.1	14: 49868476-49869040
MSTRG.10940.1	14: 49900000-49900276
MSTRG.10945.10	14: 49999316-49999919
MSTRG.10954.1	14: 50081003-50081308
MSTRG.10957.1	14: 50126078-50126408
MSTRG.10958.1	14: 50714255-50714502
MSTRG.10962.1	14: 50889830-50890049
MSTRG.10970.1	14: 51264262-51264523
MSTRG.10971.1	14: 51265914-51266639
MSTRG.10973.1	14: 50286712-50287072
MSTRG.10974.1	14: 50293891-50294097
MSTRG.10981.3	14: 50455191-50456144
MSTRG.10984.11	14: 50631313-50631515
MSTRG.10986.1	14: 50607489-50607715
MSTRG.10994.1	14: 52297071-52297385
MSTRG.11014.1	14: 53016591-53016824
MSTRG.11017.1	14: 53025844-53026101
MSTRG.11022.1	14: 53356255-53356487
MSTRG.11024.1	14: 53412194-53412416
MSTRG.11025.1	14: 53413672-53413906
MSTRG.11026.1	14: 53435816-53436027
MSTRG.11027.1	14: 53441552-53441812
MSTRG.11038.1	14: 54728771-54729522
MSTRG.11039.1	14: 54838274-54838641
MSTRG.11040.1	14: 54839775-54840402
MSTRG.11044.1	14: 54905127-54905848
MSTRG.11071.1	14: 56392587-56392921
MSTRG.11072.1	14: 56394384-56394760
MSTRG.11073.1	14: 56426460-56426701
MSTRG.11076.3	14: 56636737-56637082
MSTRG.11131.1	14: 61038905-61039420
MSTRG.11140.1	14: 61281875-61282204
MSTRG.11146.1	14: 61661746-61662245
MSTRG.11160.1	14: 63675557-63675775
MSTRG.11162.1	14: 63761595-63762009
MSTRG.11164.1	14: 63763961-63764360
MSTRG.11200.14	14: 65562118-65562802
MSTRG.11200.15	14: 65564795-65565641
MSTRG.11200.16	14: 65566115-65566348
MSTRG.11200.18	14: 65623729-65623942
MSTRG.11200.19	14: 65628049-65628522
MSTRG.11206.1	14: 65481937-65482172
MSTRG.11214.1	14: 66448157-66448378
MSTRG.11215.1	14: 66473034-66473405
MSTRG.11216.1	14: 66485765-66486019
MSTRG.11219.1	14: 66511909-66512249
MSTRG.11222.1	14: 66557555-66557756
MSTRG.11225.1	14: 66613862-66614159
MSTRG.11227.1	14: 66762018-66762239
MSTRG.11228.1	14: 66883859-66884083
MSTRG.11230.1	14: 66991362-66991589
MSTRG.11231.1	14: 66997391-66997617
MSTRG.11232.1	14: 67000808-67002105
MSTRG.11233.1	14: 67005753-67006050
MSTRG.11245.1	14: 67641207-67641419
MSTRG.11256.1	14: 68842654-68842864
MSTRG.11257.1	14: 68847127-68847441
MSTRG.11273.1	14: 69045707-69045934
MSTRG.11276.1	14: 69087759-69089151
MSTRG.11294.1	14: 69726295-69726506
MSTRG.11295.2	14: 69765615-69765938
MSTRG.11312.1	14: 70887640-70887872
MSTRG.11321.1	14: 71119734-71120275
MSTRG.11322.1	14: 71122415-71122672
MSTRG.11340.1	14: 73232948-73233180
MSTRG.11348.1	14: 73516543-73516776
MSTRG.11379.1	14: 73956815-73957084
MSTRG.11395.1	14: 74772656-74773006
MSTRG.11409.1	14: 74914299-74914550
MSTRG.11416.1	14: 75113528-75114028
MSTRG.11417.1	14: 75115584-75115855
MSTRG.11446.1	14: 76152999-76153649
MSTRG.11501.1	14: 79276729-79276948
MSTRG.11505.1	14: 80531097-80531360
MSTRG.11506.1	14: 80531613-80531897
MSTRG.11507.1	14: 80541435-80541880
MSTRG.11508.1	14: 80546301-80546555
MSTRG.11509.1	14: 80548365-80548621
MSTRG.11510.1	14: 80550884-80551159
MSTRG.11511.1	14: 80554876-80555269
MSTRG.11512.1	14: 80631396-80631809
MSTRG.11513.1	14: 80721870-80722085
MSTRG.11515.1	14: 80827159-80827396
MSTRG.11516.1	14: 80828866-80829066
MSTRG.11523.1	14: 81071031-81071238
MSTRG.11533.1	14: 81509254-81509577
MSTRG.11535.1	14: 82691346-82691583
MSTRG.11540.1	14: 85540782-85540983
MSTRG.11547.1	14: 87955448-87955860
MSTRG.11556.1	14: 88086576-88086782
MSTRG.11566.1	14: 88698507-88698976
MSTRG.11567.1	14: 88701949-88702161
MSTRG.11583.1	14: 89720216-89720930
MSTRG.11585.1	14: 89851323-89851537
MSTRG.11589.9	14: 90290823-90291068
MSTRG.11590.1	14: 90294721-90294986
MSTRG.11591.1	14: 90308591-90308858
MSTRG.11593.1	14: 90323415-90323667
MSTRG.11594.1	14: 90329023-90329375
MSTRG.11619.1	14: 91679609-91679852
MSTRG.11624.1	14: 91963988-91964267
MSTRG.11633.1	14: 92694671-92694933
MSTRG.11664.1	14: 94403847-94404071
MSTRG.11680.1	14: 95697426-95697667
MSTRG.11681.1	14: 96126735-96127221
MSTRG.11685.1	14: 96299300-96299730
MSTRG.11688.1	14: 96366779-96367080
MSTRG.11694.1	14: 96950013-96950220
MSTRG.11697.1	14: 97475995-97476300
MSTRG.11698.1	14: 97493219-97493555
MSTRG.11701.1	14: 97924840-97925203
MSTRG.11713.1	14: 99396277-99396544
MSTRG.11746.1	14: 100388020-100388220
MSTRG.11747.1	14: 100397220-100397485
MSTRG.11764.1	14: 101970220-101970427
MSTRG.11766.1	14: 102316960-102317267
MSTRG.11771.1	14: 102219675-102219900
MSTRG.11774.1	14: 102304233-102304605
MSTRG.11776.7	14: 102328533-102328830
MSTRG.11804.1	14: 103507417-103508139
MSTRG.11806.1	14: 104388349-104388554
MSTRG.11816.1	14: 104760370-104760655
MSTRG.11870.9	14: 105368162-105368427
MSTRG.11876.1	14: 105420604-105420841
MSTRG.11904.1	14: 106228751-106229590
MSTRG.11917.1	14: 106375466-106375713
MSTRG.11922.1	14: 106398804-106399028
MSTRG.11932.1	14: 106514556-106514762
MSTRG.11957.1	15: 21320034-21320446
MSTRG.11960.1	15: 20398071-20398284
MSTRG.11961.1	15: 20504450-20505313
MSTRG.11964.1	15: 22264516-22264769
MSTRG.11966.1	15: 22295644-22295919
MSTRG.11971.1	15: 22728932-22729169
MSTRG.11980.1	15: 25464276-25464479
MSTRG.11981.1	15: 26098209-26099120
MSTRG.11988.1	15: 28773911-28774133
MSTRG.11993.1	15: 28720228-28720921
MSTRG.12003.1	15: 29269903-29270324
MSTRG.12005.1	15: 30148379-30148762
MSTRG.12024.1	15: 30814626-30815032
MSTRG.12034.1	15: 25039709-25039944
MSTRG.12122.1	15: 31486004-31486271
MSTRG.12136.2	15: 32613845-32614372
MSTRG.12158.1	15: 34125795-34126060
MSTRG.12178.1	15: 34549526-34549958
MSTRG.12189.1	15: 35310186-35310423
MSTRG.12197.1	15: 36424106-36426799
MSTRG.12200.1	15: 36615208-36615473
MSTRG.12204.1	15: 36699325-36699567
MSTRG.12205.1	15: 36701460-36701721
MSTRG.12206.1	15: 36715171-36715490
MSTRG.12207.1	15: 36715780-36716409
MSTRG.12209.1	15: 36800567-36800819
MSTRG.12210.1	15: 37786296-37786497
MSTRG.12213.1	15: 37045809-37046023
MSTRG.12225.1	15: 38887148-38887410
MSTRG.12226.1	15: 38890080-38890289
MSTRG.12227.1	15: 38947357-38947604
MSTRG.12234.1	15: 39472350-39472685
MSTRG.12264.1	15: 40183015-40183261
MSTRG.12271.1	15: 40424754-40425170
MSTRG.12275.1	15: 40442724-40442924
MSTRG.12278.1	15: 40464586-40464897
MSTRG.12287.1	15: 40652282-40652495
MSTRG.12297.1	15: 40753559-40754130
MSTRG.12309.1	15: 41115638-41115973
MSTRG.12319.1	15: 41414268-41414525
MSTRG.12340.1	15: 41889233-41889499
MSTRG.12350.1	15: 42675030-42675265
MSTRG.12359.1	15: 42360384-42360765
MSTRG.12380.1	15: 43377112-43377346
MSTRG.12404.1	15: 44783195-44784332
MSTRG.12419.10	15: 48143337-48143716
MSTRG.12419.11	15: 48143978-48144899
MSTRG.12431.1	15: 45583557-45583794
MSTRG.12447.1	15: 48882754-48882973
MSTRG.12452.1	15: 48747901-48748126
MSTRG.12453.1	15: 48769184-48770388
MSTRG.12455.1	15: 48800771-48801010
MSTRG.12487.1	15: 50378755-50378997
MSTRG.12495.1	15: 50245198-50245431
MSTRG.12531.1	15: 51436800-51437034
MSTRG.12559.1	15: 52721081-52721292
MSTRG.12564.1	15: 52680292-52680523
MSTRG.12565.1	15: 52683028-52684121
MSTRG.12567.1	15: 55166956-55167217
MSTRG.12570.1	15: 56003506-56004130
MSTRG.12593.1	15: 57719486-57719807
MSTRG.12654.1	15: 59219356-59219807
MSTRG.12676.1	15: 60685286-60685490
MSTRG.12678.1	15: 60757220-60757461
MSTRG.12680.1	15: 60841037-60841292
MSTRG.12699.1	15: 64009861-64010856
MSTRG.12707.1	15: 63834623-63835098
MSTRG.12732.1	15: 64458305-64458513
MSTRG.12738.1	15: 64492259-64492528
MSTRG.12757.1	15: 66551386-66551588
MSTRG.12772.1	15: 65589804-65590070
MSTRG.12773.1	15: 65594254-65594458
MSTRG.12775.1	15: 65614362-65614569
MSTRG.12793.1	15: 67227484-67227943
MSTRG.12798.1	15: 67432786-67433118
MSTRG.12807.10	15: 67670762-67671228
MSTRG.12807.14	15: 67779107-67779548
MSTRG.12809.1	15: 67677024-67677284
MSTRG.12810.1	15: 67680890-67682058
MSTRG.12812.1	15: 67688641-67688922
MSTRG.12813.1	15: 67711706-67712349
MSTRG.12814.1	15: 67716867-67717125
MSTRG.12815.1	15: 67758445-67758767
MSTRG.12842.1	15: 69748590-69749369
MSTRG.12854.1	15: 70535450-70535754
MSTRG.12867.1	15: 72236327-72236568
MSTRG.12895.1	15: 73070245-73070462
MSTRG.12910.1	15: 74390541-74391108
MSTRG.12914.1	15: 74395763-74395967
MSTRG.12985.1	15: 76365289-76365548
MSTRG.12986.1	15: 76371891-76373035
MSTRG.12987.1	15: 76376386-76376603
MSTRG.12988.1	15: 76378792-76379432
MSTRG.12989.1	15: 76400190-76400523
MSTRG.12993.1	15: 76438766-76439013
MSTRG.12996.1	15: 76481614-76481863
MSTRG.12997.1	15: 76542839-76543063
MSTRG.13001.1	15: 76642561-76642810
MSTRG.13002.1	15: 76678219-76678717
MSTRG.13003.1	15: 76696746-76697066
MSTRG.13005.1	15: 76746287-76746501
MSTRG.13006.1	15: 76754891-76755188
MSTRG.13007.1	15: 76842551-76842769
MSTRG.13020.1	15: 77186585-77187858
MSTRG.13022.1	15: 77243335-77243608
MSTRG.13023.1	15: 77251007-77251229
MSTRG.13025.1	15: 77307760-77307979
MSTRG.13026.1	15: 77319662-77319882
MSTRG.13027.1	15: 77333516-77333817
MSTRG.13029.1	15: 77379935-77380156
MSTRG.13030.1	15: 77384784-77384999
MSTRG.13032.1	15: 77410689-77411096
MSTRG.13033.1	15: 77414947-77415172
MSTRG.13036.1	15: 77485996-77486308
MSTRG.13038.14	15: 78054284-78054517
MSTRG.13040.1	15: 78039203-78039405
MSTRG.13041.1	15: 78061797-78062003
MSTRG.13042.1	15: 78073388-78073596
MSTRG.13048.1	15: 78288399-78288719
MSTRG.13074.1	15: 79334328-79334624
MSTRG.13075.1	15: 79365413-79365913
MSTRG.13077.1	15: 79954387-79954758
MSTRG.13102.1	15: 81007334-81007735
MSTRG.13114.5	15: 82416011-82417247
MSTRG.13119.1	15: 82399522-82399841
MSTRG.13129.8	15: 83123719-83124176
MSTRG.13135.1	15: 84531647-84531951
MSTRG.13136.1	15: 84553156-84553366
MSTRG.13167.1	15: 84662730-84663187
MSTRG.13168.1	15: 84668401-84668771
MSTRG.13176.1	15: 85307604-85307807
MSTRG.13185.1	15: 88657342-88657634
MSTRG.13186.1	15: 88661515-88661914
MSTRG.13187.1	15: 88988779-88989149
MSTRG.13260.1	15: 90762630-90762891
MSTRG.13261.1	15: 91318131-91318606
MSTRG.13263.1	15: 91429765-91429986
MSTRG.13283.1	15: 92880760-92882467
MSTRG.13300.1	15: 93236578-93237026
MSTRG.13332.1	15: 98151554-98151777
MSTRG.13336.1	15: 99481096-99481355
MSTRG.13353.1	15: 99119644-99119867
MSTRG.13361.1	15: 99299466-99300140
MSTRG.13362.1	15: 99322612-99323034
MSTRG.13364.1	15: 99356017-99356825
MSTRG.13365.1	15: 99385395-99385645
MSTRG.13373.1	15: 100161921-100162140
MSTRG.13377.1	15: 100516418-100516675
MSTRG.13393.1	15: 100975654-100975865
MSTRG.13394.1	15: 100980011-100980273
MSTRG.13405.1	15: 101486526-101486739
MSTRG.13551.1	16: 1705692-1705901
MSTRG.13602.1	16: 2076966-2077167
MSTRG.13674.1	16: 8262925-8263158
MSTRG.13691.1	16: 9146204-9146460
MSTRG.13695.1	16: 9127810-9128018
MSTRG.13729.1	16: 8696936-8697215
MSTRG.13830.1	16: 15381504-15381954
MSTRG.13859.1	16: 17013065-17014118
MSTRG.13873.1	16: 16150325-16150569
MSTRG.13920.1	16: 19528244-19528450
MSTRG.13922.1	16: 19611307-19611646
MSTRG.13923.1	16: 19614660-19615088
MSTRG.13924.1	16: 19637893-19638427
MSTRG.13946.20	16: 20894552-20895114
MSTRG.13951.1	16: 20870974-20872369
MSTRG.13952.1	16: 20873691-20874104
MSTRG.13957.10	16: 21610351-21611784
MSTRG.13959.1	16: 21622988-21623261
MSTRG.13980.1	16: 22025882-22026205
MSTRG.13989.1	16: 22235231-22235543
MSTRG.14002.1	16: 23423458-23423981
MSTRG.14011.1	16: 23554708-23554914
MSTRG.14024.1	16: 22343128-22343489
MSTRG.14040.1	16: 24782147-24782587
MSTRG.14042.1	16: 25063028-25063231
MSTRG.14047.1	16: 25078170-25078645
MSTRG.14072.1	16: 28082627-28082855
MSTRG.14076.1	16: 28306262-28306714
MSTRG.14097.1	16: 28587180-28587400
MSTRG.14122.1	16: 29251447-29251723
MSTRG.14123.1	16: 29258166-29258367
MSTRG.14136.1	16: 29672814-29673022
MSTRG.14160.1	16: 29924224-29924720
MSTRG.14205.1	16: 30565925-30566174
MSTRG.14250.1	16: 30971909-30972122
MSTRG.14287.1	16: 31926137-31926507
MSTRG.14290.1	16: 31348746-31349171
MSTRG.14314.1	16: 35086408-35086843
MSTRG.14343.1	16: 50038057-50038305
MSTRG.14365.1	16: 47709544-47709870
MSTRG.14418.1	16: 54922705-54922913
MSTRG.14430.22	16: 54007515-54008380
MSTRG.14431.1	16: 53972052-53972256
MSTRG.14440.1	16: 54034842-54035366
MSTRG.14441.1	16: 54061109-54061574
MSTRG.14442.1	16: 54074630-54074989
MSTRG.14443.1	16: 54082691-54082936
MSTRG.14451.1	16: 56359378-56359778
MSTRG.14473.1	16: 56749297-56749561
MSTRG.14478.1	16: 57601586-57601853
MSTRG.14480.1	16: 57605810-57607305
MSTRG.14493.1	16: 58184785-58185054
MSTRG.14494.1	16: 58187333-58187586
MSTRG.14519.1	16: 58727585-58727864
MSTRG.14520.1	16: 58729542-58729783
MSTRG.14530.1	16: 66187273-66187666
MSTRG.14566.1	16: 58524955-58525170
MSTRG.14667.1	16: 69446024-69446299
MSTRG.14668.1	16: 69452986-69453212
MSTRG.14679.1	16: 69362217-69362562
MSTRG.14695.1	16: 70218759-70219235
MSTRG.14697.1	16: 70241368-70241700
MSTRG.14715.13	16: 71460642-71460979
MSTRG.14788.1	16: 74796294-74796509
MSTRG.14798.1	16: 75001513-75001989
MSTRG.14816.20	16: 75600455-75601057
MSTRG.14867.1	16: 81718177-81718390
MSTRG.14877.1	16: 82025479-82025683
MSTRG.14881.1	16: 82136963-82137178
MSTRG.14902.1	16: 83910705-83910965
MSTRG.14904.1	16: 83937263-83937483
MSTRG.14908.1	16: 82010299-82010558
MSTRG.14916.1	16: 84787369-84787786
MSTRG.14920.1	16: 84483322-84483566
MSTRG.14932.1	16: 85756214-85756422
MSTRG.14934.1	16: 85936638-85937592
MSTRG.14947.1	16: 85704013-85704295
MSTRG.14951.1	16: 86272026-86272245
MSTRG.14953.1	16: 86524862-86525088
MSTRG.14981.1	16: 87388157-87388407
MSTRG.14984.1	16: 87454010-87454270
MSTRG.15001.1	16: 89243985-89244213
MSTRG.15025.1	16: 88790827-88791115
MSTRG.15036.1	16: 89262950-89263278
MSTRG.15050.1	17: 128162-129074
MSTRG.15059.1	16: 90102459-90102752
MSTRG.15075.1	17: 551951-552425
MSTRG.15079.1	17: 797667-797980
MSTRG.15098.1	16: 89733558-89733923
MSTRG.15100.1	16: 89816861-89817124
MSTRG.15104.14	17: 1363810-1364249
MSTRG.15106.1	17: 1368621-1369124
MSTRG.15125.1	17: 1870801-1871954
MSTRG.15146.1	17: 2090355-2091715
MSTRG.15183.1	17: 2960282-2960556
MSTRG.15210.1	17: 4211995-4212325
MSTRG.15211.1	17: 4213378-4213603
MSTRG.15212.1	17: 4213865-4214607
MSTRG.15214.1	17: 4225469-4225727
MSTRG.15217.1	17: 4238200-4238492
MSTRG.15218.1	17: 4255064-4255308
MSTRG.15230.17	17: 4703310-4703617
MSTRG.15232.1	17: 4680872-4681135
MSTRG.15233.1	17: 4697475-4697827
MSTRG.15246.1	17: 4807235-4807536
MSTRG.15266.1	17: 4982399-4982683
MSTRG.15280.1	17: 5184934-5185135
MSTRG.15283.1	17: 5203962-5204242
MSTRG.15367.1	17: 8083144-8083351
MSTRG.15433.1	17: 11964167-11964515
MSTRG.15435.1	17: 11999348-11999795
MSTRG.15481.1	17: 15883501-15884157
MSTRG.15483.25	17: 15714029-15714229
MSTRG.15496.1	17: 16650826-16651062
MSTRG.15501.1	17: 16451119-16451331
MSTRG.15513.1	17: 16329851-16330285
MSTRG.15514.1	17: 16334445-16334696
MSTRG.15575.1	17: 18823006-18823237
MSTRG.15578.1	17: 18651791-18652576
MSTRG.15598.5	17: 19022765-19023156
MSTRG.15640.1	17: 20593027-20593259
MSTRG.15648.1	17: 20193655-20193872
MSTRG.15656.1	17: 20413680-20414266
MSTRG.15659.1	17: 20432037-20432929
MSTRG.15674.1	17: 21215086-21215311
MSTRG.15675.1	17: 21221560-21222560
MSTRG.15693.1	17: 27413852-27414170
MSTRG.15707.1	17: 28336750-28337030
MSTRG.15729.1	17: 28793371-28793577
MSTRG.15731.1	17: 28811525-28812048
MSTRG.15734.1	17: 28839285-28839530
MSTRG.15735.1	17: 28841941-28842390
MSTRG.15752.1	17: 29201500-29203255
MSTRG.15776.1	17: 28707507-28707785
MSTRG.15785.1	17: 30257702-30258025
MSTRG.15786.1	17: 30262144-30262473
MSTRG.15787.1	17: 30267320-30268574
MSTRG.15788.1	17: 30269467-30269901
MSTRG.15815.1	17: 29850327-29850627
MSTRG.15816.1	17: 29854186-29854432
MSTRG.15823.1	17: 29903516-29903854
MSTRG.15825.1	17: 29914968-29915861
MSTRG.15826.1	17: 29921331-29921569
MSTRG.15845.1	17: 30711304-30711552
MSTRG.15854.1	17: 30832489-30833158
MSTRG.15856.1	17: 30855986-30856420
MSTRG.15913.1	17: 32408556-32408851
MSTRG.15930.1	17: 32587737-32587969
MSTRG.15935.1	17: 34201003-34201261
MSTRG.15944.1	17: 35401323-35401527
MSTRG.15947.1	17: 34946822-34947114
MSTRG.15949.1	17: 34973317-34973707
MSTRG.15950.1	17: 34978025-34978263
MSTRG.15959.1	17: 35132579-35132909
MSTRG.15965.1	17: 35451114-35451724
MSTRG.15999.18	17: 35589071-35589868
MSTRG.15999.19	17: 35591887-35592119
MSTRG.15999.27	17: 35651947-35652250
MSTRG.15999.28	17: 35670912-35671717
MSTRG.16001.1	17: 35641601-35641825
MSTRG.16002.1	17: 35647024-35647238
MSTRG.16003.1	17: 35648944-35649265
MSTRG.16004.1	17: 35658381-35658842
MSTRG.16005.1	17: 35660824-35661914
MSTRG.16019.5	17: 36975564-36976955
MSTRG.16019.6	17: 36977932-36980086
MSTRG.16093.1	17: 39451837-39452044
MSTRG.16100.1	17: 39561046-39561257
MSTRG.16133.1	17: 40576672-40576939
MSTRG.16150.1	17: 40620420-40620730
MSTRG.16154.1	17: 40914719-40914934
MSTRG.16155.1	17: 40920048-40920440
MSTRG.16159.1	17: 41341112-41341459
MSTRG.16186.1	17: 42388718-42390128
MSTRG.16192.1	17: 42457106-42457893
MSTRG.16242.1	17: 43178862-43179355
MSTRG.16247.1	17: 43231852-43232825
MSTRG.16281.1	17: 44181904-44182685
MSTRG.16344.1	17: 46259054-46259259
MSTRG.16366.1	17: 46389969-46390294
MSTRG.16367.1	17: 46417731-46418193
MSTRG.16372.8	17: 46709238-46709487
MSTRG.16372.11	17: 46730103-46730848
MSTRG.16372.13	17: 46734062-46734430
MSTRG.16372.14	17: 46736797-46737006
MSTRG.16373.1	17: 46712729-46713010
MSTRG.16376.1	17: 46725123-46725351
MSTRG.16377.1	17: 46726813-46727234
MSTRG.16378.1	17: 46745290-46745675
MSTRG.16379.1	17: 46751993-46752255
MSTRG.16400.1	17: 47391745-47392016
MSTRG.16407.1	17: 47560166-47560446
MSTRG.16408.1	17: 47562161-47562397
MSTRG.16429.1	17: 48049813-48050157
MSTRG.16461.1	17: 49233770-49234102
MSTRG.16463.1	17: 49598106-49598323
MSTRG.16473.1	17: 49423308-49424020
MSTRG.16497.1	17: 50362094-50362936
MSTRG.16537.1	17: 55001141-55001425
MSTRG.16539.1	17: 55032314-55032595
MSTRG.16540.1	17: 55039280-55039529
MSTRG.16547.1	17: 56882574-56882777
MSTRG.16569.1	17: 57280342-57280616
MSTRG.16580.1	17: 57935036-57935252
MSTRG.16582.1	17: 57950756-57950964
MSTRG.16601.1	17: 58410815-58411118
MSTRG.16609.1	17: 58628911-58629181
MSTRG.16627.1	17: 59107627-59107851
MSTRG.16641.1	17: 59612369-59612696
MSTRG.16648.1	17: 60041307-60042262
MSTRG.16666.12	17: 60248187-60249000
MSTRG.16679.27	17: 61026026-61026695
MSTRG.16684.1	17: 60808268-60808598
MSTRG.16687.1	17: 60869976-60871042
MSTRG.16688.1	17: 60871628-60871884
MSTRG.16691.1	17: 60908222-60908611
MSTRG.16694.1	17: 60921631-60922169
MSTRG.16695.1	17: 60923386-60923799
MSTRG.16696.1	17: 60949472-60950055
MSTRG.16697.1	17: 60950508-60951023
MSTRG.16699.1	17: 60996178-60997001
MSTRG.16700.1	17: 61001856-61002120
MSTRG.16701.1	17: 61007519-61008948
MSTRG.16702.1	17: 61009261-61009513
MSTRG.16703.1	17: 61019641-61020389
MSTRG.16704.1	17: 61027364-61027791
MSTRG.16705.1	17: 61030786-61034225
MSTRG.16712.1	17: 61138141-61138900
MSTRG.16713.1	17: 61171203-61171717
MSTRG.16719.1	17: 61209491-61209821
MSTRG.16720.1	17: 61210382-61211075
MSTRG.16721.1	17: 61215460-61215919
MSTRG.16725.1	17: 61240664-61241142
MSTRG.16728.1	17: 61265490-61265843
MSTRG.16737.1	17: 61829556-61829773
MSTRG.16738.1	17: 61859491-61859736
MSTRG.16741.1	17: 61876835-61877475
MSTRG.16747.1	17: 62013483-62013721
MSTRG.16748.1	17: 62014036-62014355
MSTRG.16749.1	17: 62017484-62018177
MSTRG.16759.1	17: 62895064-62896101
MSTRG.16764.1	17: 62970383-62970620
MSTRG.16773.1	17: 63283377-63283613
MSTRG.16777.1	17: 63361993-63362266
MSTRG.16786.1	17: 63609847-63610674
MSTRG.16793.1	17: 64098802-64099115
MSTRG.16794.1	17: 64103532-64103894
MSTRG.16799.1	17: 64186259-64186548
MSTRG.16800.1	17: 64190555-64190881
MSTRG.16801.1	17: 64203193-64203564
MSTRG.16822.14	17: 64830224-64830545
MSTRG.16822.15	17: 64831983-64832287
MSTRG.16824.1	17: 64775334-64775590
MSTRG.16843.1	17: 65003722-65004158
MSTRG.16894.1	17: 67985768-67986263
MSTRG.16902.1	17: 68217469-68217694
MSTRG.16910.1	17: 68438182-68438627
MSTRG.16911.1	17: 68439352-68440055
MSTRG.16912.1	17: 68443782-68444481
MSTRG.16918.1	17: 69556084-69556946
MSTRG.16923.1	17: 69581890-69582216
MSTRG.16932.1	17: 69227842-69228065
MSTRG.16934.1	17: 69236459-69236696
MSTRG.16936.1	17: 69264981-69265250
MSTRG.16937.1	17: 69272686-69273283
MSTRG.16938.1	17: 69286871-69287113
MSTRG.16956.1	17: 73644492-73644705
MSTRG.16979.1	17: 74692115-74692583
MSTRG.16986.1	17: 74752863-74753361
MSTRG.17032.1	17: 76157623-76157855
MSTRG.17033.1	17: 76172670-76172933
MSTRG.17036.1	17: 76204095-76204363
MSTRG.17038.1	17: 76228315-76228668
MSTRG.17045.1	17: 75648107-75648363
MSTRG.17110.1	17: 77500979-77501254
MSTRG.17134.1	17: 78652245-78653151
MSTRG.17144.1	17: 78541322-78541963
MSTRG.17171.1	17: 80034495-80034888
MSTRG.17200.1	17: 81390952-81391306
MSTRG.17296.1	17: 82451228-82451723
MSTRG.17316.1	17: 82803056-82803284
MSTRG.17334.1	18: 814920-815137
MSTRG.17346.5	18: 2605787-2606195
MSTRG.17347.1	18: 2571930-2572219
MSTRG.17348.1	18: 2588850-2589093
MSTRG.17351.1	18: 2606651-2607987
MSTRG.17352.1	18: 2613340-2614114
MSTRG.17358.1	18: 3058666-3058942
MSTRG.17359.1	18: 3061427-3062376
MSTRG.17360.3	18: 2885976-2886413
MSTRG.17377.1	18: 3460992-3461633
MSTRG.17386.1	18: 3653042-3653336
MSTRG.17388.1	18: 3660264-3661448
MSTRG.17399.1	18: 5354795-5355023
MSTRG.17408.1	18: 7994919-7995123
MSTRG.17412.1	18: 8391831-8392068
MSTRG.17433.1	18: 9544293-9544676
MSTRG.17446.1	18: 11640148-11641037
MSTRG.17469.1	18: 12598118-12598321
MSTRG.17473.1	18: 12688405-12688651
MSTRG.17474.1	18: 12703922-12704292
MSTRG.17478.1	18: 13136484-13136768
MSTRG.17488.1	18: 13269392-13269624
MSTRG.17508.1	18: 14121045-14121339
MSTRG.17514.1	18: 14318567-14318825
MSTRG.17515.9	18: 21096843-21097096
MSTRG.17517.1	18: 21112151-21112918
MSTRG.17522.1	18: 21507554-21507816
MSTRG.17526.1	18: 22345691-22345976
[truncated: 3,312 more rows]
